# Supplementary material for: Prevalent Accumulation of Non-Optimal Codons through Somatic Mutations in Human Cancers
Source: PLoS One. 2016 Aug 11;11(8):e0160463. doi: 10.1371/journal.pone.0160463 (PMC4981346; doi:10.1371/journal.pone.0160463)
Supplement: S2 Table — (XLSX) [file pone.0160463.s004.xlsx]

## Sheet: TableS2
Chromsome	location	orignal codon	optimal/nonoptimal	mutant codon	optimal/nonoptimal
chr10	100904120	AAA	N	ACA	N
chr10	100904126	AAA	N	ATA	N
chr10	102051087	AAA	N	CAA	N
chr10	102306935	AAA	N	AAC	O
chr10	105203722	AAA	N	AAG	O
chr10	105762745	AAA	N	AAG	O
chr10	105792444	AAA	N	CAA	N
chr10	105891110	AAA	N	GAA	N
chr10	105920835	AAA	N	AGA	N
chr10	106027036	AAA	N	ACA	N
chr10	106152052	AAA	N	AGA	N
chr10	108589389	AAA	N	AAC	O
chr10	114164329	AAA	N	AGA	N
chr10	114925320	AAA	N	AAG	O
chr10	114925320	AAA	N	AGA	N
chr10	121337197	AAA	N	ACA	N
chr10	121341983	AAA	N	AAC	O
chr10	121558828	AAA	N	CAA	N
chr10	12159751	AAA	N	AGA	N
chr10	124249108	AAA	N	ACA	N
chr10	124896731	AAA	N	AAG	O
chr10	127456209	AAA	N	AAC	O
chr10	129871690	AAA	N	AAG	O
chr10	129904903	AAA	N	ATA	N
chr10	13239651	AAA	N	AGA	N
chr10	132915147	AAA	N	ACA	N
chr10	13386833	AAA	N	GAA	N
chr10	135095827	AAA	N	AGA	N
chr10	13656058	AAA	N	ACA	N
chr10	17363321	AAA	N	AAG	O
chr10	17645978	AAA	N	ACA	N
chr10	18837068	AAA	N	AAG	O
chr10	22208769	AAA	N	AAC	O
chr10	25701216	AAA	N	AAT	N
chr10	26243904	AAA	N	AAC	O
chr10	26463040	AAA	N	CAA	N
chr10	26482157	AAA	N	GAA	N
chr10	26513523	AAA	N	GAA	N
chr10	27311494	AAA	N	AGA	N
chr10	27313406	AAA	N	ACA	N
chr10	27687473	AAA	N	ACA	N
chr10	31809087	AAA	N	ACA	N
chr10	31809331	AAA	N	AAC	O
chr10	31809580	AAA	N	AAG	O
chr10	32101702	AAA	N	AAC	O
chr10	32323760	AAA	N	AAC	O
chr10	33135314	AAA	N	AAG	O
chr10	35805548	AAA	N	ACA	N
chr10	38120672	AAA	N	AAG	O
chr10	38406884	AAA	N	CAA	N
chr10	428656	AAA	N	ATA	N
chr10	45799110	AAA	N	AGA	N
chr10	46265032	AAA	N	GAA	N
chr10	47701143	AAA	N	GAA	N
chr10	47915898	AAA	N	AAG	O
chr10	50369647	AAA	N	ACA	N
chr10	51768770	AAA	N	AAT	N
chr10	54076398	AAA	N	ACA	N
chr10	55582969	AAA	N	ATA	N
chr10	55826517	AAA	N	AAT	N
chr10	59976067	AAA	N	CAA	N
chr10	60549146	AAA	N	ACA	N
chr10	61012600	AAA	N	AAG	O
chr10	61828857	AAA	N	GAA	N
chr10	6255709	AAA	N	ACA	N
chr10	63817071	AAA	N	GAA	N
chr10	6470292	AAA	N	AAG	O
chr10	64966594	AAA	N	ACA	N
chr10	64966729	AAA	N	ACA	N
chr10	64974016	AAA	N	AAC	O
chr10	67680213	AAA	N	GAA	N
chr10	68857538	AAA	N	ACA	N
chr10	70196905	AAA	N	AAG	O
chr10	70404538	AAA	N	AAC	O
chr10	70406292	AAA	N	AGA	N
chr10	70502274	AAA	N	GAA	N
chr10	70968676	AAA	N	AGA	N
chr10	71055406	AAA	N	AAG	O
chr10	71968985	AAA	N	AGA	N
chr10	73461946	AAA	N	AAC	O
chr10	74810943	AAA	N	AAG	O
chr10	74831898	AAA	N	CAA	N
chr10	75072396	AAA	N	AAG	O
chr10	81904018	AAA	N	GAA	N
chr10	89624243	AAA	N	ATA	N
chr10	90774124	AAA	N	CAA	N
chr10	93617204	AAA	N	ACA	N
chr10	96106235	AAA	N	CAA	N
chr10	96495104	AAA	N	AGA	N
chr10	96535287	AAA	N	CAA	N
chr10	97131107	AAA	N	AAG	O
chr10	101439150	AAC	O	AAA	N
chr10	101577122	AAC	O	CAC	O
chr10	102749471	AAC	O	AAA	N
chr10	102789821	AAC	O	AAT	N
chr10	103783497	AAC	O	GAC	O
chr10	103921665	AAC	O	TAC	O
chr10	104125278	AAC	O	ACC	O
chr10	106907403	AAC	O	ACC	O
chr10	106924124	AAC	O	AGC	O
chr10	107022106	AAC	O	ATC	O
chr10	11312729	AAC	O	ACC	O
chr10	11505268	AAC	O	AAT	N
chr10	115400046	AAC	O	AAA	N
chr10	115663313	AAC	O	CAC	O
chr10	115947736	AAC	O	ACC	O
chr10	115947785	AAC	O	AAA	N
chr10	117856204	AAC	O	ATC	O
chr10	117884950	AAC	O	AAT	N
chr10	118236225	AAC	O	TAC	O
chr10	119307678	AAC	O	CAC	O
chr10	120085686	AAC	O	TAC	O
chr10	12131218	AAC	O	AAT	N
chr10	121558107	AAC	O	AAG	O
chr10	121612689	AAC	O	AAG	O
chr10	123325082	AAC	O	AAA	N
chr10	123970983	AAC	O	AGC	O
chr10	124697512	AAC	O	AGC	O
chr10	127434351	AAC	O	AGC	O
chr10	127738175	AAC	O	AGC	O
chr10	128824642	AAC	O	AAT	N
chr10	129216736	AAC	O	AAT	N
chr10	129216757	AAC	O	AAT	N
chr10	131761261	AAC	O	AAA	N
chr10	132944882	AAC	O	ATC	O
chr10	133949485	AAC	O	CAC	O
chr10	135083408	AAC	O	AGC	O
chr10	135233540	AAC	O	AAT	N
chr10	15686154	AAC	O	AGC	O
chr10	15726040	AAC	O	AAA	N
chr10	16859035	AAC	O	GAC	O
chr10	16870967	AAC	O	AGC	O
chr10	16877187	AAC	O	AAA	N
chr10	17083130	AAC	O	TAC	O
chr10	17113929	AAC	O	AAT	N
chr10	18957583	AAC	O	GAC	O
chr10	21461356	AAC	O	AAT	N
chr10	22016812	AAC	O	ATC	O
chr10	24886885	AAC	O	AAG	O
chr10	25887864	AAC	O	AAT	N
chr10	26442848	AAC	O	ACC	O
chr10	27013039	AAC	O	AGC	O
chr10	27112143	AAC	O	AGC	O
chr10	28151442	AAC	O	AGC	O
chr10	29813448	AAC	O	GAC	O
chr10	33209233	AAC	O	AAT	N
chr10	33502362	AAC	O	AAT	N
chr10	37508552	AAC	O	AAT	N
chr10	43606702	AAC	O	AAT	N
chr10	50953874	AAC	O	AAT	N
chr10	52103560	AAC	O	AAT	N
chr10	5541328	AAC	O	AGC	O
chr10	60994067	AAC	O	AGC	O
chr10	61894094	AAC	O	TAC	O
chr10	6470280	AAC	O	AAT	N
chr10	64936163	AAC	O	AGC	O
chr10	68535236	AAC	O	AGC	O
chr10	70532800	AAC	O	AGC	O
chr10	72083641	AAC	O	AAG	O
chr10	72358722	AAC	O	AGC	O
chr10	72489884	AAC	O	AAA	N
chr10	73491943	AAC	O	AAT	N
chr10	73553361	AAC	O	GAC	O
chr10	73571125	AAC	O	AGC	O
chr10	74894479	AAC	O	AAG	O
chr10	75035257	AAC	O	GAC	O
chr10	75506595	AAC	O	AGC	O
chr10	75558167	AAC	O	GAC	O
chr10	7608141	AAC	O	AAT	N
chr10	7618870	AAC	O	AAT	N
chr10	7751080	AAC	O	AAA	N
chr10	7791219	AAC	O	AAT	N
chr10	78713641	AAC	O	AGC	O
chr10	81056259	AAC	O	ACC	O
chr10	8115829	AAC	O	ATC	O
chr10	81930605	AAC	O	ATC	O
chr10	85965587	AAC	O	AAT	N
chr10	88259482	AAC	O	AAA	N
chr10	88703125	AAC	O	AAT	N
chr10	90966393	AAC	O	AAT	N
chr10	91479364	AAC	O	AAT	N
chr10	92675313	AAC	O	AGC	O
chr10	93713557	AAC	O	GAC	O
chr10	94715355	AAC	O	CAC	O
chr10	96708915	AAC	O	AAA	N
chr10	98741293	AAC	O	AGC	O
chr10	98773808	AAC	O	ATC	O
chr10	98816161	AAC	O	AAA	N
chr10	99215749	AAC	O	GAC	O
chr10	99410880	AAC	O	AAG	O
chr10	99655157	AAC	O	ATC	O
chr10	100177481	AAG	O	AGG	O
chr10	100995386	AAG	O	AAT	N
chr10	101120634	AAG	O	ACG	O
chr10	101558978	AAG	O	AAC	O
chr10	101978563	AAG	O	CAG	O
chr10	102045938	AAG	O	GAG	O
chr10	102051099	AAG	O	GAG	O
chr10	102296311	AAG	O	AAA	N
chr10	102705262	AAG	O	AGG	O
chr10	102738100	AAG	O	GAG	O
chr10	103917011	AAG	O	AGG	O
chr10	104165232	AAG	O	GAG	O
chr10	104240686	AAG	O	AAA	N
chr10	104465162	AAG	O	CAG	O
chr10	104678273	AAG	O	AAC	O
chr10	104852972	AAG	O	AAT	N
chr10	105330869	AAG	O	ATG	O
chr10	105331455	AAG	O	AAA	N
chr10	105928502	AAG	O	AAT	N
chr10	106160518	AAG	O	AAA	N
chr10	108380273	AAG	O	AAT	N
chr10	114176725	AAG	O	AGG	O
chr10	115402786	AAG	O	AAC	O
chr10	115608811	AAG	O	CAG	O
chr10	117059573	AAG	O	AAT	N
chr10	118101593	AAG	O	CAG	O
chr10	12077252	AAG	O	AAT	N
chr10	121551040	AAG	O	AAT	N
chr10	121685662	AAG	O	GAG	O
chr10	123247516	AAG	O	GAG	O
chr10	124189262	AAG	O	AAT	N
chr10	124692108	AAG	O	AAT	N
chr10	124800781	AAG	O	AAT	N
chr10	127505050	AAG	O	CAG	O
chr10	127806646	AAG	O	AAT	N
chr10	128829956	AAG	O	ATG	O
chr10	129055631	AAG	O	AAA	N
chr10	129899697	AAG	O	AGG	O
chr10	129902526	AAG	O	AAA	N
chr10	132965087	AAG	O	AAT	N
chr10	13336482	AAG	O	AAA	N
chr10	134563082	AAG	O	ACG	O
chr10	135110870	AAG	O	GAG	O
chr10	135370633	AAG	O	AAA	N
chr10	13716986	AAG	O	AAA	N
chr10	16526624	AAG	O	CAG	O
chr10	18280230	AAG	O	GAG	O
chr10	21139393	AAG	O	AAA	N
chr10	21178852	AAG	O	AAC	O
chr10	21804259	AAG	O	AAT	N
chr10	23250990	AAG	O	CAG	O
chr10	24544429	AAG	O	AAC	O
chr10	26241162	AAG	O	AAT	N
chr10	26513520	AAG	O	CAG	O
chr10	26792203	AAG	O	AAT	N
chr10	27317853	AAG	O	AAC	O
chr10	28274019	AAG	O	AAT	N
chr10	28884882	AAG	O	AAT	N
chr10	30317736	AAG	O	AAT	N
chr10	31651767	AAG	O	AAC	O
chr10	3174604	AAG	O	AAC	O
chr10	3187823	AAG	O	GAG	O
chr10	32197759	AAG	O	CAG	O
chr10	32740795	AAG	O	AAT	N
chr10	33218856	AAG	O	AAT	N
chr10	33486611	AAG	O	CAG	O
chr10	33552689	AAG	O	AAA	N
chr10	34620234	AAG	O	CAG	O
chr10	37430872	AAG	O	AAT	N
chr10	37436321	AAG	O	AAT	N
chr10	38121585	AAG	O	ACG	O
chr10	3824138	AAG	O	AGG	O
chr10	43315997	AAG	O	AAA	N
chr10	45936836	AAG	O	AAT	N
chr10	46028575	AAG	O	GAG	O
chr10	46272810	AAG	O	AAC	O
chr10	49654593	AAG	O	AAT	N
chr10	50531003	AAG	O	AGG	O
chr10	51585029	AAG	O	AAA	N
chr10	51892657	AAG	O	AAA	N
chr10	53457653	AAG	O	GAG	O
chr10	5541181	AAG	O	AGG	O
chr10	55568494	AAG	O	AAA	N
chr10	56138587	AAG	O	AAC	O
chr10	60588543	AAG	O	AAT	N
chr10	61014175	AAG	O	AGG	O
chr10	61414127	AAG	O	AAT	N
chr10	70105770	AAG	O	AAC	O
chr10	70333934	AAG	O	AAT	N
chr10	70405933	AAG	O	AAA	N
chr10	70442637	AAG	O	AAA	N
chr10	70949179	AAG	O	AAC	O
chr10	70992825	AAG	O	ACG	O
chr10	71103654	AAG	O	AAT	N
chr10	71167028	AAG	O	AAT	N
chr10	71678073	AAG	O	AAA	N
chr10	71849860	AAG	O	CAG	O
chr10	71921485	AAG	O	AGG	O
chr10	75277097	AAG	O	AAC	O
chr10	75408607	AAG	O	ACG	O
chr10	75562281	AAG	O	AAT	N
chr10	75585076	AAG	O	GAG	O
chr10	7608315	AAG	O	AAC	O
chr10	7822036	AAG	O	AGG	O
chr10	78649212	AAG	O	ACG	O
chr10	8007590	AAG	O	AGG	O
chr10	81154117	AAG	O	ACG	O
chr10	82180343	AAG	O	AAA	N
chr10	87373356	AAG	O	AAT	N
chr10	87379785	AAG	O	AAT	N
chr10	87484326	AAG	O	AAT	N
chr10	88277647	AAG	O	AAC	O
chr10	88419730	AAG	O	AAC	O
chr10	89514505	AAG	O	ACG	O
chr10	89692900	AAG	O	AAC	O
chr10	91066788	AAG	O	GAG	O
chr10	91497478	AAG	O	AAT	N
chr10	91497912	AAG	O	AGG	O
chr10	92616988	AAG	O	AAT	N
chr10	92675353	AAG	O	GAG	O
chr10	93812185	AAG	O	AAA	N
chr10	94269887	AAG	O	CAG	O
chr10	95141020	AAG	O	ACG	O
chr10	95400690	AAG	O	ACG	O
chr10	95557511	AAG	O	AGG	O
chr10	98092269	AAG	O	AAT	N
chr10	98155001	AAG	O	GAG	O
chr10	101439068	AAT	N	ACT	N
chr10	104128546	AAT	N	AGT	N
chr10	105778024	AAT	N	AGT	N
chr10	106039185	AAT	N	GAT	N
chr10	106982921	AAT	N	CAT	N
chr10	108589395	AAT	N	AAG	O
chr10	112343293	AAT	N	AGT	N
chr10	11356202	AAT	N	AAC	O
chr10	114911545	AAT	N	GAT	N
chr10	115336949	AAT	N	AGT	N
chr10	115422474	AAT	N	AAC	O
chr10	115922730	AAT	N	GAT	N
chr10	117226693	AAT	N	TAT	N
chr10	117226713	AAT	N	AAC	O
chr10	118969759	AAT	N	AAA	N
chr10	121586882	AAT	N	GAT	N
chr10	121619381	AAT	N	ATT	N
chr10	12209739	AAT	N	GAT	N
chr10	122637942	AAT	N	AGT	N
chr10	124351914	AAT	N	AGT	N
chr10	124390764	AAT	N	GAT	N
chr10	124594302	AAT	N	AAA	N
chr10	126673350	AAT	N	AGT	N
chr10	127409798	AAT	N	AGT	N
chr10	127414256	AAT	N	AGT	N
chr10	129682122	AAT	N	CAT	N
chr10	129897508	AAT	N	AAC	O
chr10	14943142	AAT	N	AGT	N
chr10	14943158	AAT	N	AAC	O
chr10	15646300	AAT	N	AAC	O
chr10	16873330	AAT	N	AAG	O
chr10	16967417	AAT	N	TAT	N
chr10	21102880	AAT	N	AAG	O
chr10	21804617	AAT	N	AGT	N
chr10	21804700	AAT	N	AAC	O
chr10	24835204	AAT	N	AGT	N
chr10	24908686	AAT	N	AGT	N
chr10	25861776	AAT	N	AAA	N
chr10	25887948	AAT	N	AAA	N
chr10	26385320	AAT	N	CAT	N
chr10	26385321	AAT	N	AGT	N
chr10	27405041	AAT	N	AGT	N
chr10	27964271	AAT	N	GAT	N
chr10	28149710	AAT	N	AAC	O
chr10	28228876	AAT	N	TAT	N
chr10	3175398	AAT	N	AAC	O
chr10	32106723	AAT	N	AGT	N
chr10	32320139	AAT	N	AAC	O
chr10	32323734	AAT	N	ATT	N
chr10	32581969	AAT	N	CAT	N
chr10	38406446	AAT	N	GAT	N
chr10	43325738	AAT	N	AAG	O
chr10	46135330	AAT	N	AAC	O
chr10	47087575	AAT	N	AAC	O
chr10	50681527	AAT	N	ATT	N
chr10	51562388	AAT	N	AGT	N
chr10	5442896	AAT	N	ATT	N
chr10	55581669	AAT	N	AAC	O
chr10	55582288	AAT	N	AGT	N
chr10	5789409	AAT	N	AGT	N
chr10	5956186	AAT	N	AAA	N
chr10	61834731	AAT	N	GAT	N
chr10	6470302	AAT	N	AGT	N
chr10	64946013	AAT	N	ATT	N
chr10	64949109	AAT	N	AGT	N
chr10	64966357	AAT	N	AGT	N
chr10	69692499	AAT	N	AGT	N
chr10	70181991	AAT	N	AAA	N
chr10	75301494	AAT	N	AGT	N
chr10	76603139	AAT	N	AGT	N
chr10	76982013	AAT	N	AAC	O
chr10	79745850	AAT	N	AGT	N
chr10	86131680	AAT	N	AGT	N
chr10	88211845	AAT	N	AGT	N
chr10	88811533	AAT	N	AGT	N
chr10	91479432	AAT	N	ACT	N
chr10	92509021	AAT	N	AAC	O
chr10	93753595	AAT	N	CAT	N
chr10	95445099	AAT	N	GAT	N
chr10	96006017	AAT	N	AGT	N
chr10	96260074	AAT	N	AAC	O
chr10	96466604	AAT	N	CAT	N
chr10	96541585	AAT	N	ATT	N
chr10	97791678	AAT	N	ACT	N
chr10	101150099	ACA	N	AGA	N
chr10	102685952	ACA	N	CCA	N
chr10	103826522	ACA	N	GCA	N
chr10	104135314	ACA	N	GCA	N
chr10	106865197	ACA	N	ATA	N
chr10	11527059	ACA	N	ATA	N
chr10	115922682	ACA	N	GCA	N
chr10	117045852	ACA	N	AAA	N
chr10	118220763	ACA	N	GCA	N
chr10	118355832	ACA	N	AAA	N
chr10	121337030	ACA	N	GCA	N
chr10	121341479	ACA	N	ATA	N
chr10	12148380	ACA	N	TCA	N
chr10	121693246	ACA	N	ACG	O
chr10	124166188	ACA	N	AGA	N
chr10	124800142	ACA	N	AGA	N
chr10	124810622	ACA	N	GCA	N
chr10	126370335	ACA	N	ACC	O
chr10	126655346	ACA	N	AGA	N
chr10	127516163	ACA	N	TCA	N
chr10	129901944	ACA	N	ACG	O
chr10	129903301	ACA	N	AAA	N
chr10	129903329	ACA	N	GCA	N
chr10	129905140	ACA	N	ATA	N
chr10	134660765	ACA	N	CCA	N
chr10	135113545	ACA	N	GCA	N
chr10	15726087	ACA	N	GCA	N
chr10	16882518	ACA	N	ACG	O
chr10	17365104	ACA	N	GCA	N
chr10	18122790	ACA	N	ATA	N
chr10	19787474	ACA	N	AGA	N
chr10	22615464	ACA	N	AAA	N
chr10	24833235	ACA	N	ATA	N
chr10	25313675	ACA	N	ATA	N
chr10	26849737	ACA	N	GCA	N
chr10	29754609	ACA	N	ACG	O
chr10	29769678	ACA	N	AGA	N
chr10	29773706	ACA	N	TCA	N
chr10	30602591	ACA	N	GCA	N
chr10	31809186	ACA	N	ATA	N
chr10	32106730	ACA	N	GCA	N
chr10	37430895	ACA	N	ATA	N
chr10	37451766	ACA	N	ACT	N
chr10	37490213	ACA	N	ACG	O
chr10	45891366	ACA	N	AGA	N
chr10	49371502	ACA	N	ACT	N
chr10	5041398	ACA	N	ACG	O
chr10	50724839	ACA	N	TCA	N
chr10	532462	ACA	N	GCA	N
chr10	55568462	ACA	N	AGA	N
chr10	5790325	ACA	N	ACC	O
chr10	58118208	ACA	N	AAA	N
chr10	68040266	ACA	N	CCA	N
chr10	68381515	ACA	N	GCA	N
chr10	69695932	ACA	N	CCA	N
chr10	69902841	ACA	N	ACT	N
chr10	70405458	ACA	N	AAA	N
chr10	70450734	ACA	N	ACT	N
chr10	70922261	ACA	N	ACG	O
chr10	72285714	ACA	N	GCA	N
chr10	75010619	ACA	N	ACG	O
chr10	79795312	ACA	N	AGA	N
chr10	81052048	ACA	N	CCA	N
chr10	8111485	ACA	N	ATA	N
chr10	82273790	ACA	N	GCA	N
chr10	86133391	ACA	N	ACC	O
chr10	88911830	ACA	N	AAA	N
chr10	890939	ACA	N	CCA	N
chr10	90773105	ACA	N	ACG	O
chr10	92635818	ACA	N	ATA	N
chr10	94268597	ACA	N	ACG	O
chr10	96112675	ACA	N	ATA	N
chr10	100177447	ACC	O	ACT	N
chr10	101292917	ACC	O	ATC	O
chr10	101567923	ACC	O	ACT	N
chr10	101591523	ACC	O	ACT	N
chr10	101715038	ACC	O	ACT	N
chr10	101716493	ACC	O	ACA	N
chr10	108339207	ACC	O	ACG	O
chr10	108389018	ACC	O	ACT	N
chr10	114925715	ACC	O	AAC	O
chr10	116057007	ACC	O	AGC	O
chr10	12162877	ACC	O	AAC	O
chr10	127727913	ACC	O	ACT	N
chr10	129897486	ACC	O	GCC	O
chr10	129901501	ACC	O	AGC	O
chr10	135020234	ACC	O	GCC	O
chr10	135027609	ACC	O	CCC	O
chr10	135141395	ACC	O	AAC	O
chr10	135369332	ACC	O	AAC	O
chr10	13699338	ACC	O	CCC	O
chr10	14976407	ACC	O	AAC	O
chr10	15256114	ACC	O	ACT	N
chr10	15688912	ACC	O	ACT	N
chr10	16528396	ACC	O	GCC	O
chr10	16562510	ACC	O	ACG	O
chr10	16975162	ACC	O	ACT	N
chr10	17026159	ACC	O	ACT	N
chr10	18827274	ACC	O	CCC	O
chr10	20357163	ACC	O	ATC	O
chr10	23319672	ACC	O	ACA	N
chr10	27013022	ACC	O	ACT	N
chr10	33195405	ACC	O	AGC	O
chr10	34648160	ACC	O	AGC	O
chr10	3823873	ACC	O	ACT	N
chr10	43289317	ACC	O	ACA	N
chr10	43619215	ACC	O	ACT	N
chr10	47087010	ACC	O	ATC	O
chr10	48382200	ACC	O	ATC	O
chr10	48416452	ACC	O	ATC	O
chr10	50227796	ACC	O	GCC	O
chr10	50916525	ACC	O	ACT	N
chr10	51769670	ACC	O	ACT	N
chr10	52512229	ACC	O	AAC	O
chr10	53227589	ACC	O	ACA	N
chr10	54074223	ACC	O	AAC	O
chr10	61413527	ACC	O	ACT	N
chr10	61666004	ACC	O	ATC	O
chr10	63170087	ACC	O	ATC	O
chr10	64913839	ACC	O	AAC	O
chr10	68526038	ACC	O	ATC	O
chr10	69830304	ACC	O	ACT	N
chr10	71017130	ACC	O	ACA	N
chr10	72643787	ACC	O	GCC	O
chr10	73059019	ACC	O	ACT	N
chr10	73826811	ACC	O	ACT	N
chr10	75139869	ACC	O	TCC	O
chr10	75435825	ACC	O	AAC	O
chr10	75671455	ACC	O	ACT	N
chr10	75874629	ACC	O	AAC	O
chr10	76735323	ACC	O	GCC	O
chr10	76735542	ACC	O	GCC	O
chr10	85973840	ACC	O	ACT	N
chr10	85981799	ACC	O	ACT	N
chr10	85982167	ACC	O	GCC	O
chr10	85992105	ACC	O	GCC	O
chr10	85997412	ACC	O	ACT	N
chr10	89120535	ACC	O	AAC	O
chr10	92617008	ACC	O	GCC	O
chr10	94449944	ACC	O	ACT	N
chr10	97376279	ACC	O	ACA	N
chr10	97605149	ACC	O	ACT	N
chr10	98708852	ACC	O	ATC	O
chr10	98823972	ACC	O	ACT	N
chr10	101556953	ACG	O	ACA	N
chr10	101715699	ACG	O	ATG	O
chr10	101835725	ACG	O	ACA	N
chr10	102013244	ACG	O	ATG	O
chr10	102048168	ACG	O	ACA	N
chr10	102893953	ACG	O	ATG	O
chr10	103432679	ACG	O	ATG	O
chr10	103530240	ACG	O	ATG	O
chr10	103588871	ACG	O	ACA	N
chr10	103869739	ACG	O	ATG	O
chr10	103920362	ACG	O	ATG	O
chr10	104231792	ACG	O	ATG	O
chr10	104240898	ACG	O	AGG	O
chr10	104377121	ACG	O	ATG	O
chr10	105762642	ACG	O	ATG	O
chr10	106849589	ACG	O	ATG	O
chr10	106974307	ACG	O	ATG	O
chr10	107022239	ACG	O	ACA	N
chr10	108357185	ACG	O	ACA	N
chr10	112350788	ACG	O	ACA	N
chr10	112838236	ACG	O	ATG	O
chr10	11330508	ACG	O	ACA	N
chr10	115804403	ACG	O	ATG	O
chr10	116659253	ACG	O	GCG	O
chr10	117226742	ACG	O	ATG	O
chr10	121432113	ACG	O	ATG	O
chr10	122624679	ACG	O	ACA	N
chr10	1229278	ACG	O	ATG	O
chr10	124034613	ACG	O	ATG	O
chr10	124268259	ACG	O	GCG	O
chr10	124812592	ACG	O	GCG	O
chr10	124812593	ACG	O	ATG	O
chr10	126714883	ACG	O	ACA	N
chr10	127697110	ACG	O	ACA	N
chr10	127843850	ACG	O	ACA	N
chr10	12858300	ACG	O	ATG	O
chr10	128795081	ACG	O	ACA	N
chr10	128821552	ACG	O	ACA	N
chr10	129869112	ACG	O	ATG	O
chr10	129899558	ACG	O	ACT	N
chr10	129901497	ACG	O	ACA	N
chr10	129904387	ACG	O	ATG	O
chr10	13151224	ACG	O	ACA	N
chr10	135233089	ACG	O	ACA	N
chr10	135237166	ACG	O	ATG	O
chr10	135342013	ACG	O	AGG	O
chr10	1405671	ACG	O	ATG	O
chr10	15255177	ACG	O	GCG	O
chr10	15256417	ACG	O	ACA	N
chr10	15296787	ACG	O	ACA	N
chr10	15701025	ACG	O	ACA	N
chr10	15701026	ACG	O	ATG	O
chr10	16870963	ACG	O	ACA	N
chr10	16982056	ACG	O	ACT	N
chr10	17363217	ACG	O	ATG	O
chr10	18289716	ACG	O	ATG	O
chr10	19612936	ACG	O	GCG	O
chr10	21185902	ACG	O	ACA	N
chr10	22615392	ACG	O	ATG	O
chr10	22657522	ACG	O	ACA	N
chr10	24874562	ACG	O	ACA	N
chr10	24908931	ACG	O	ACA	N
chr10	25886831	ACG	O	ATG	O
chr10	27326939	ACG	O	ATG	O
chr10	27702350	ACG	O	ATG	O
chr10	28284046	ACG	O	ATG	O
chr10	28527516	ACG	O	ACA	N
chr10	29779942	ACG	O	ACA	N
chr10	29782301	ACG	O	ACA	N
chr10	30747087	ACG	O	ACA	N
chr10	30747105	ACG	O	ACA	N
chr10	31810806	ACG	O	ATG	O
chr10	32197508	ACG	O	ACA	N
chr10	327145	ACG	O	ACT	N
chr10	35772401	ACG	O	ATG	O
chr10	43289388	ACG	O	ATG	O
chr10	43609955	ACG	O	ATG	O
chr10	45799338	ACG	O	ATG	O
chr10	47087160	ACG	O	ATG	O
chr10	47911507	ACG	O	ACA	N
chr10	48416404	ACG	O	ATG	O
chr10	49392827	ACG	O	ACA	N
chr10	50255031	ACG	O	ACA	N
chr10	50340178	ACG	O	AAG	O
chr10	51769562	ACG	O	ACA	N
chr10	5247730	ACG	O	ATG	O
chr10	5493833	ACG	O	ATG	O
chr10	5957384	ACG	O	ATG	O
chr10	61829890	ACG	O	ACA	N
chr10	61829891	ACG	O	ATG	O
chr10	61835783	ACG	O	ATG	O
chr10	61932746	ACG	O	ATG	O
chr10	62634763	ACG	O	ACA	N
chr10	62648034	ACG	O	ACA	N
chr10	62648035	ACG	O	ATG	O
chr10	6265970	ACG	O	ACA	N
chr10	68138987	ACG	O	ATG	O
chr10	71025400	ACG	O	AGG	O
chr10	71835521	ACG	O	ATG	O
chr10	72513565	ACG	O	ACA	N
chr10	73051363	ACG	O	ATG	O
chr10	73053675	ACG	O	ACA	N
chr10	73115935	ACG	O	ACC	O
chr10	73826784	ACG	O	ACA	N
chr10	74114536	ACG	O	ACT	N
chr10	75143371	ACG	O	ACA	N
chr10	75227339	ACG	O	ACA	N
chr10	75279710	ACG	O	ACA	N
chr10	75532267	ACG	O	AAG	O
chr10	75566216	ACG	O	ATG	O
chr10	75673801	ACG	O	ACA	N
chr10	75860761	ACG	O	ATG	O
chr10	7621894	ACG	O	ACA	N
chr10	7621907	ACG	O	AGG	O
chr10	7621922	ACG	O	ATG	O
chr10	7773949	ACG	O	ATG	O
chr10	78704719	ACG	O	ATG	O
chr10	78943226	ACG	O	ATG	O
chr10	79565550	ACG	O	ACA	N
chr10	81053247	ACG	O	ATG	O
chr10	82126469	ACG	O	ATG	O
chr10	83637775	ACG	O	AGG	O
chr10	859113	ACG	O	ATG	O
chr10	85972942	ACG	O	ACA	N
chr10	86273280	ACG	O	ATG	O
chr10	87407041	ACG	O	ATG	O
chr10	87966324	ACG	O	ATG	O
chr10	88459050	ACG	O	ACT	N
chr10	88683436	ACG	O	ATG	O
chr10	90591679	ACG	O	ACA	N
chr10	91099434	ACG	O	ATG	O
chr10	93260360	ACG	O	ACA	N
chr10	93397	ACG	O	ATG	O
chr10	93605561	ACG	O	ATG	O
chr10	93749219	ACG	O	ACA	N
chr10	95093572	ACG	O	ACA	N
chr10	95123724	ACG	O	ACA	N
chr10	95381765	ACG	O	ATG	O
chr10	95660637	ACG	O	ATG	O
chr10	96025670	ACG	O	ACA	N
chr10	96093961	ACG	O	ACA	N
chr10	97959252	ACG	O	ATG	O
chr10	98064310	ACG	O	ATG	O
chr10	98405415	ACG	O	ATG	O
chr10	98742581	ACG	O	ACA	N
chr10	98807456	ACG	O	ATG	O
chr10	98825787	ACG	O	ATG	O
chr10	99141485	ACG	O	ATG	O
chr10	99510205	ACG	O	ATG	O
chr10	99623796	ACG	O	ATG	O
chr10	101553405	ACT	N	AAT	N
chr10	101950721	ACT	N	TCT	N
chr10	101967042	ACT	N	ACC	O
chr10	103901251	ACT	N	CCT	N
chr10	105197789	ACT	N	ATT	N
chr10	108536385	ACT	N	ACG	O
chr10	111883966	ACT	N	ACC	O
chr10	112362987	ACT	N	ATT	N
chr10	11504941	ACT	N	ACG	O
chr10	115602168	ACT	N	GCT	N
chr10	115894703	ACT	N	GCT	N
chr10	116335227	ACT	N	TCT	N
chr10	118355811	ACT	N	ATT	N
chr10	121677366	ACT	N	ACG	O
chr10	123844193	ACT	N	ACC	O
chr10	129906364	ACT	N	ATT	N
chr10	17142218	ACT	N	ACC	O
chr10	18266853	ACT	N	ACC	O
chr10	20335928	ACT	N	ATT	N
chr10	21104613	ACT	N	GCT	N
chr10	22616535	ACT	N	AGT	N
chr10	22828956	ACT	N	GCT	N
chr10	26463043	ACT	N	TCT	N
chr10	29775391	ACT	N	ACA	N
chr10	43871512	ACT	N	ATT	N
chr10	49386090	ACT	N	ACA	N
chr10	54042069	ACT	N	GCT	N
chr10	55566522	ACT	N	ACA	N
chr10	55616968	ACT	N	AAT	N
chr10	56077158	ACT	N	AAT	N
chr10	60996288	ACT	N	GCT	N
chr10	61834043	ACT	N	AAT	N
chr10	61842392	ACT	N	AAT	N
chr10	61946613	ACT	N	GCT	N
chr10	64974380	ACT	N	AGT	N
chr10	70450649	ACT	N	ATT	N
chr10	72358768	ACT	N	GCT	N
chr10	7247880	ACT	N	ACA	N
chr10	75549965	ACT	N	GCT	N
chr10	86273469	ACT	N	TCT	N
chr10	89503196	ACT	N	AGT	N
chr10	89692907	ACT	N	GCT	N
chr10	89711882	ACT	N	AGT	N
chr10	90537809	ACT	N	ATT	N
chr10	90579994	ACT	N	ACC	O
chr10	93586815	ACT	N	ACG	O
chr10	93784547	ACT	N	AAT	N
chr10	94269902	ACT	N	TCT	N
chr10	94654744	ACT	N	GCT	N
chr10	95400230	ACT	N	ACA	N
chr10	96116944	ACT	N	ACC	O
chr10	96291053	ACT	N	TCT	N
chr10	97131184	ACT	N	GCT	N
chr10	97816705	ACT	N	ACG	O
chr10	99222364	ACT	N	ATT	N
chr10	102740951	AGA	N	ACA	N
chr10	104459169	AGA	N	AGG	O
chr10	106128227	AGA	N	AAA	N
chr10	108489822	AGA	N	AAA	N
chr10	11505575	AGA	N	ATA	N
chr10	115887323	AGA	N	CGA	N
chr10	115985961	AGA	N	ATA	N
chr10	12071466	AGA	N	AGG	O
chr10	120796694	AGA	N	CGA	N
chr10	120818794	AGA	N	ATA	N
chr10	121336995	AGA	N	AGT	N
chr10	121586827	AGA	N	AGG	O
chr10	124457544	AGA	N	ACA	N
chr10	126631445	AGA	N	ACA	N
chr10	127431786	AGA	N	ATA	N
chr10	127458926	AGA	N	ATA	N
chr10	1279668	AGA	N	AAA	N
chr10	128019055	AGA	N	CGA	N
chr10	13337568	AGA	N	ATA	N
chr10	14939485	AGA	N	ATA	N
chr10	14951176	AGA	N	ACA	N
chr10	15170359	AGA	N	ATA	N
chr10	15170395	AGA	N	ATA	N
chr10	16553185	AGA	N	ATA	N
chr10	17127664	AGA	N	ATA	N
chr10	17151716	AGA	N	ACA	N
chr10	17202373	AGA	N	AGG	O
chr10	17202373	AGA	N	GGA	N
chr10	18439842	AGA	N	GGA	N
chr10	22657596	AGA	N	ATA	N
chr10	23326254	AGA	N	ACA	N
chr10	25887383	AGA	N	ATA	N
chr10	27411836	AGA	N	ATA	N
chr10	29840042	AGA	N	ATA	N
chr10	3180316	AGA	N	AGG	O
chr10	32582038	AGA	N	GGA	N
chr10	33559605	AGA	N	ATA	N
chr10	38120580	AGA	N	ATA	N
chr10	38406336	AGA	N	ATA	N
chr10	43088932	AGA	N	ATA	N
chr10	44112443	AGA	N	CGA	N
chr10	50121566	AGA	N	ATA	N
chr10	50678893	AGA	N	ACA	N
chr10	5498831	AGA	N	AGT	N
chr10	55582852	AGA	N	ATA	N
chr10	5925011	AGA	N	AGT	N
chr10	64416213	AGA	N	GGA	N
chr10	70206139	AGA	N	ATA	N
chr10	70645939	AGA	N	ATA	N
chr10	71631953	AGA	N	ATA	N
chr10	75114530	AGA	N	GGA	N
chr10	75230668	AGA	N	AGT	N
chr10	7682777	AGA	N	ACA	N
chr10	77795862	AGA	N	AGG	O
chr10	79576319	AGA	N	CGA	N
chr10	8115746	AGA	N	AGT	N
chr10	93389711	AGA	N	AGC	O
chr10	93702253	AGA	N	GGA	N
chr10	94291624	AGA	N	AAA	N
chr10	94368932	AGA	N	AGG	O
chr10	95338942	AGA	N	AGT	N
chr10	95395327	AGA	N	ATA	N
chr10	96447649	AGA	N	AGT	N
chr10	98079113	AGA	N	ATA	N
chr10	98108092	AGA	N	AAA	N
chr10	98741239	AGA	N	ATA	N
chr10	99968862	AGA	N	GGA	N
chr10	101090094	AGC	O	AAC	O
chr10	101978483	AGC	O	AGT	N
chr10	102738345	AGC	O	AGT	N
chr10	102746708	AGC	O	AAC	O
chr10	102777900	AGC	O	ATC	O
chr10	103372100	AGC	O	AAC	O
chr10	103899871	AGC	O	GGC	O
chr10	103919019	AGC	O	AAC	O
chr10	104233474	AGC	O	ATC	O
chr10	104678333	AGC	O	AGT	N
chr10	104835904	AGC	O	AGT	N
chr10	105330829	AGC	O	TGC	O
chr10	105798207	AGC	O	AGA	N
chr10	106034987	AGC	O	AAC	O
chr10	106970924	AGC	O	AAC	O
chr10	111860429	AGC	O	AGA	N
chr10	111988029	AGC	O	AGT	N
chr10	11317046	AGC	O	AGA	N
chr10	114053756	AGC	O	AAC	O
chr10	114849161	AGC	O	AGG	O
chr10	114911613	AGC	O	AGT	N
chr10	115412757	AGC	O	AGA	N
chr10	116037774	AGC	O	ATC	O
chr10	116045710	AGC	O	ATC	O
chr10	117040934	AGC	O	TGC	O
chr10	117221485	AGC	O	AGA	N
chr10	118315569	AGC	O	ACC	O
chr10	121093310	AGC	O	AGG	O
chr10	121567542	AGC	O	AGG	O
chr10	12199963	AGC	O	AGG	O
chr10	124189262	AGC	O	ATC	O
chr10	126715930	AGC	O	AGT	N
chr10	127426925	AGC	O	ATC	O
chr10	131757199	AGC	O	GGC	O
chr10	134671121	AGC	O	AGT	N
chr10	135032422	AGC	O	GGC	O
chr10	135082267	AGC	O	AAC	O
chr10	135193782	AGC	O	AAC	O
chr10	13735926	AGC	O	AGT	N
chr10	14816460	AGC	O	AAC	O
chr10	15590502	AGC	O	AGT	N
chr10	16911718	AGC	O	AAC	O
chr10	17085895	AGC	O	TGC	O
chr10	24886471	AGC	O	ATC	O
chr10	25465131	AGC	O	AAC	O
chr10	26491969	AGC	O	GGC	O
chr10	27454086	AGC	O	ATC	O
chr10	27497275	AGC	O	AAC	O
chr10	28196631	AGC	O	AGT	N
chr10	30602650	AGC	O	AAC	O
chr10	3109883	AGC	O	AGA	N
chr10	329357	AGC	O	AGT	N
chr10	38403792	AGC	O	AAC	O
chr10	43606740	AGC	O	AAC	O
chr10	43693560	AGC	O	AGT	N
chr10	45430219	AGC	O	AGT	N
chr10	45496203	AGC	O	AGA	N
chr10	468810	AGC	O	AGT	N
chr10	46968591	AGC	O	AGA	N
chr10	48370641	AGC	O	CGC	O
chr10	48389906	AGC	O	AGT	N
chr10	48414022	AGC	O	AGT	N
chr10	48438450	AGC	O	AGA	N
chr10	50533418	AGC	O	AAC	O
chr10	50872938	AGC	O	AAC	O
chr10	53457610	AGC	O	AAC	O
chr10	54042076	AGC	O	AAC	O
chr10	54074376	AGC	O	ATC	O
chr10	55719561	AGC	O	ATC	O
chr10	5959577	AGC	O	ATC	O
chr10	5959578	AGC	O	AGT	N
chr10	6261624	AGC	O	AGG	O
chr10	6470304	AGC	O	AGT	N
chr10	64975081	AGC	O	AGT	N
chr10	68857503	AGC	O	AGA	N
chr10	69750115	AGC	O	GGC	O
chr10	69881209	AGC	O	ATC	O
chr10	70695821	AGC	O	AGT	N
chr10	71874873	AGC	O	AAC	O
chr10	7214560	AGC	O	AAC	O
chr10	72532280	AGC	O	AGT	N
chr10	73406407	AGC	O	AGG	O
chr10	73560488	AGC	O	AGG	O
chr10	74684316	AGC	O	AGT	N
chr10	75394397	AGC	O	AAC	O
chr10	75557657	AGC	O	TGC	O
chr10	75562274	AGC	O	CGC	O
chr10	76781770	AGC	O	AGT	N
chr10	76789769	AGC	O	AGT	N
chr10	7679318	AGC	O	AGT	N
chr10	7759595	AGC	O	AGT	N
chr10	79581845	AGC	O	AGT	N
chr10	79769380	AGC	O	AGT	N
chr10	81058243	AGC	O	AGA	N
chr10	81923335	AGC	O	AGT	N
chr10	84745232	AGC	O	AGT	N
chr10	88425489	AGC	O	ATC	O
chr10	88818959	AGC	O	AGT	N
chr10	89624255	AGC	O	AAC	O
chr10	91497519	AGC	O	AAC	O
chr10	94454506	AGC	O	ATC	O
chr10	94836889	AGC	O	ACC	O
chr10	96066217	AGC	O	GGC	O
chr10	96367759	AGC	O	GGC	O
chr10	96447894	AGC	O	ACC	O
chr10	97397089	AGC	O	AGT	N
chr10	98092166	AGC	O	ATC	O
chr10	98144493	AGC	O	ATC	O
chr10	98807498	AGC	O	ATC	O
chr10	101716730	AGG	O	AGA	N
chr10	102005620	AGG	O	AGA	N
chr10	102051059	AGG	O	ACG	O
chr10	105176382	AGG	O	AGT	N
chr10	116064635	AGG	O	ACG	O
chr10	118360655	AGG	O	AGT	N
chr10	118609117	AGG	O	GGG	O
chr10	118960736	AGG	O	ATG	O
chr10	12071136	AGG	O	AGT	N
chr10	122618168	AGG	O	AAG	O
chr10	123842938	AGG	O	AAG	O
chr10	123846928	AGG	O	AAG	O
chr10	124361450	AGG	O	CGG	O
chr10	124591848	AGG	O	AGA	N
chr10	126686654	AGG	O	AGA	N
chr10	129899543	AGG	O	AGA	N
chr10	129903621	AGG	O	AGA	N
chr10	129913495	AGG	O	GGG	O
chr10	13214658	AGG	O	AAG	O
chr10	132932675	AGG	O	ACG	O
chr10	134162482	AGG	O	AGT	N
chr10	134674297	AGG	O	TGG	O
chr10	14885607	AGG	O	ATG	O
chr10	16980963	AGG	O	ACG	O
chr10	16996394	AGG	O	GGG	O
chr10	17875768	AGG	O	AGT	N
chr10	20506444	AGG	O	AGT	N
chr10	21134191	AGG	O	AAG	O
chr10	23729406	AGG	O	AGA	N
chr10	25313351	AGG	O	ATG	O
chr10	26310576	AGG	O	TGG	O
chr10	26442827	AGG	O	AAG	O
chr10	28101455	AGG	O	AGT	N
chr10	28101521	AGG	O	AGT	N
chr10	28408644	AGG	O	AGC	O
chr10	28409159	AGG	O	AAG	O
chr10	28971067	AGG	O	CGG	O
chr10	3822299	AGG	O	GGG	O
chr10	390992	AGG	O	AAG	O
chr10	49392661	AGG	O	AGC	O
chr10	49440302	AGG	O	GGG	O
chr10	58118664	AGG	O	AGA	N
chr10	6063497	AGG	O	AAG	O
chr10	68688199	AGG	O	TGG	O
chr10	69714393	AGG	O	GGG	O
chr10	70332118	AGG	O	AAG	O
chr10	71129342	AGG	O	AGA	N
chr10	7212941	AGG	O	AGA	N
chr10	72358042	AGG	O	TGG	O
chr10	72517806	AGG	O	ATG	O
chr10	75187457	AGG	O	AGC	O
chr10	75556628	AGG	O	TGG	O
chr10	75609030	AGG	O	GGG	O
chr10	76784740	AGG	O	GGG	O
chr10	76993890	AGG	O	CGG	O
chr10	81319109	AGG	O	ATG	O
chr10	89653841	AGG	O	GGG	O
chr10	89692992	AGG	O	AAG	O
chr10	89711898	AGG	O	AGA	N
chr10	90572859	AGG	O	GGG	O
chr10	90665347	AGG	O	TGG	O
chr10	91470834	AGG	O	CGG	O
chr10	95119644	AGG	O	AGC	O
chr10	95278683	AGG	O	AAG	O
chr10	95557511	AGG	O	GGG	O
chr10	95892028	AGG	O	AAG	O
chr10	96447965	AGG	O	GGG	O
chr10	97115739	AGG	O	AGC	O
chr10	98173023	AGG	O	ATG	O
chr10	98715591	AGG	O	ATG	O
chr10	103344654	AGT	N	ACT	N
chr10	103558844	AGT	N	GGT	N
chr10	115374603	AGT	N	CGT	N
chr10	115377234	AGT	N	GGT	N
chr10	115891901	AGT	N	AGG	O
chr10	117853275	AGT	N	AAT	N
chr10	118101711	AGT	N	AAT	N
chr10	118236234	AGT	N	TGT	N
chr10	119044687	AGT	N	AGG	O
chr10	120920571	AGT	N	ACT	N
chr10	121658043	AGT	N	CGT	N
chr10	124457294	AGT	N	AGG	O
chr10	124598721	AGT	N	AAT	N
chr10	126463284	AGT	N	ATT	N
chr10	128192680	AGT	N	AGC	O
chr10	13217624	AGT	N	ATT	N
chr10	14882099	AGT	N	AAT	N
chr10	14996006	AGT	N	CGT	N
chr10	16556654	AGT	N	ACT	N
chr10	17126295	AGT	N	AAT	N
chr10	17165582	AGT	N	ATT	N
chr10	18827213	AGT	N	AGC	O
chr10	21097467	AGT	N	AGC	O
chr10	26446312	AGT	N	AAT	N
chr10	26491945	AGT	N	TGT	N
chr10	26785234	AGT	N	ATT	N
chr10	28347489	AGT	N	TGT	N
chr10	31810524	AGT	N	ATT	N
chr10	33136799	AGT	N	GGT	N
chr10	33469181	AGT	N	AGC	O
chr10	34606210	AGT	N	GGT	N
chr10	43292365	AGT	N	ATT	N
chr10	46113604	AGT	N	CGT	N
chr10	50028313	AGT	N	ATT	N
chr10	50530826	AGT	N	ACT	N
chr10	50531413	AGT	N	CGT	N
chr10	69955245	AGT	N	AGG	O
chr10	70645423	AGT	N	ATT	N
chr10	73406232	AGT	N	AAT	N
chr10	75276724	AGT	N	GGT	N
chr10	76789435	AGT	N	ATT	N
chr10	7811293	AGT	N	AGC	O
chr10	82329916	AGT	N	ACT	N
chr10	871138	AGT	N	TGT	N
chr10	88911841	AGT	N	GGT	N
chr10	91152474	AGT	N	ATT	N
chr10	94407996	AGT	N	CGT	N
chr10	95422824	AGT	N	TGT	N
chr10	95435428	AGT	N	AAT	N
chr10	98715591	AGT	N	ATT	N
chr10	102882812	ATA	N	TTA	N
chr10	104465190	ATA	N	ATC	O
chr10	104816543	ATA	N	ACA	N
chr10	108439083	ATA	N	ATG	O
chr10	112361832	ATA	N	GTA	N
chr10	118101627	ATA	N	ACA	N
chr10	118307955	ATA	N	ATG	O
chr10	127350434	ATA	N	ACA	N
chr10	128807018	ATA	N	ATC	O
chr10	16893332	ATA	N	GTA	N
chr10	17083167	ATA	N	ATC	O
chr10	17363016	ATA	N	ACA	N
chr10	23319689	ATA	N	ACA	N
chr10	24762873	ATA	N	ATG	O
chr10	24880210	ATA	N	ACA	N
chr10	24908405	ATA	N	GTA	N
chr10	32974970	ATA	N	AAA	N
chr10	33218860	ATA	N	ACA	N
chr10	35318453	ATA	N	ACA	N
chr10	37506772	ATA	N	ACA	N
chr10	394648	ATA	N	AAA	N
chr10	43882805	ATA	N	ATG	O
chr10	54053650	ATA	N	ACA	N
chr10	55582818	ATA	N	ATG	O
chr10	63817044	ATA	N	GTA	N
chr10	64949028	ATA	N	ACA	N
chr10	64958342	ATA	N	GTA	N
chr10	70227993	ATA	N	GTA	N
chr10	90512322	ATA	N	GTA	N
chr10	90526063	ATA	N	GTA	N
chr10	91066899	ATA	N	GTA	N
chr10	93784690	ATA	N	GTA	N
chr10	100011329	ATC	O	ATT	N
chr10	101515475	ATC	O	ATT	N
chr10	101572890	ATC	O	GTC	O
chr10	101604207	ATC	O	ATT	N
chr10	101802304	ATC	O	ATA	N
chr10	101915906	ATC	O	ATA	N
chr10	102053121	ATC	O	GTC	O
chr10	102750253	ATC	O	ATT	N
chr10	103607293	ATC	O	GTC	O
chr10	103773751	ATC	O	GTC	O
chr10	103988973	ATC	O	ATG	O
chr10	104228927	ATC	O	ATT	N
chr10	1046802	ATC	O	ATT	N
chr10	105648867	ATC	O	ATG	O
chr10	106025884	ATC	O	GTC	O
chr10	106602561	ATC	O	ATG	O
chr10	106976771	ATC	O	ATT	N
chr10	108389099	ATC	O	ATT	N
chr10	108458990	ATC	O	ATG	O
chr10	111624957	ATC	O	ATT	N
chr10	112269980	ATC	O	ATA	N
chr10	114063040	ATC	O	ATT	N
chr10	114168260	ATC	O	ATT	N
chr10	114575050	ATC	O	TTC	O
chr10	115526397	ATC	O	ATT	N
chr10	115540378	ATC	O	ATT	N
chr10	116014769	ATC	O	TTC	O
chr10	11789354	ATC	O	ATT	N
chr10	119003573	ATC	O	ATG	O
chr10	120867635	ATC	O	GTC	O
chr10	121556262	ATC	O	ATG	O
chr10	124269644	ATC	O	GTC	O
chr10	124753890	ATC	O	ATT	N
chr10	124812606	ATC	O	ATT	N
chr10	127451878	ATC	O	AAC	O
chr10	129871627	ATC	O	ATT	N
chr10	129910475	ATC	O	CTC	O
chr10	131506261	ATC	O	ATT	N
chr10	13228178	ATC	O	ATT	N
chr10	133930919	ATC	O	ATA	N
chr10	134910592	ATC	O	GTC	O
chr10	134940770	ATC	O	ATA	N
chr10	135126305	ATC	O	GTC	O
chr10	135272714	ATC	O	ACC	O
chr10	135440203	ATC	O	AAC	O
chr10	14867496	ATC	O	GTC	O
chr10	14981854	ATC	O	ATA	N
chr10	15161468	ATC	O	ATG	O
chr10	16916407	ATC	O	TTC	O
chr10	16970253	ATC	O	ATA	N
chr10	17026276	ATC	O	ATA	N
chr10	19981435	ATC	O	ACC	O
chr10	20290912	ATC	O	ATA	N
chr10	20534332	ATC	O	ATT	N
chr10	21074778	ATC	O	ATT	N
chr10	22880621	ATC	O	ATT	N
chr10	28900187	ATC	O	AAC	O
chr10	29818642	ATC	O	ATT	N
chr10	31138412	ATC	O	GTC	O
chr10	31809482	ATC	O	GTC	O
chr10	3212319	ATC	O	CTC	O
chr10	37430973	ATC	O	AAC	O
chr10	37430974	ATC	O	ATT	N
chr10	38126603	ATC	O	ATT	N
chr10	45480393	ATC	O	ACC	O
chr10	47087494	ATC	O	ATG	O
chr10	47674050	ATC	O	GTC	O
chr10	48390722	ATC	O	ATT	N
chr10	50122131	ATC	O	TTC	O
chr10	50533203	ATC	O	ATT	N
chr10	50732689	ATC	O	GTC	O
chr10	50958940	ATC	O	CTC	O
chr10	51225033	ATC	O	AAC	O
chr10	51472582	ATC	O	AGC	O
chr10	52103418	ATC	O	TTC	O
chr10	5808248	ATC	O	GTC	O
chr10	5960307	ATC	O	GTC	O
chr10	61868701	ATC	O	ATT	N
chr10	64425922	ATC	O	ATA	N
chr10	68040273	ATC	O	ATA	N
chr10	71010108	ATC	O	GTC	O
chr10	71119780	ATC	O	ATT	N
chr10	7205774	ATC	O	ATT	N
chr10	72307186	ATC	O	AAC	O
chr10	72645588	ATC	O	ATG	O
chr10	73464679	ATC	O	ATT	N
chr10	73511014	ATC	O	ACC	O
chr10	73558989	ATC	O	ATT	N
chr10	73567144	ATC	O	ATT	N
chr10	73587867	ATC	O	ATG	O
chr10	74631263	ATC	O	ATG	O
chr10	74684366	ATC	O	AAC	O
chr10	74806707	ATC	O	ATT	N
chr10	75554065	ATC	O	AGC	O
chr10	7627907	ATC	O	ATT	N
chr10	76737096	ATC	O	ATT	N
chr10	79576407	ATC	O	ATT	N
chr10	79595499	ATC	O	AGC	O
chr10	85933664	ATC	O	ATA	N
chr10	88485964	ATC	O	ATT	N
chr10	88651906	ATC	O	GTC	O
chr10	91143969	ATC	O	ACC	O
chr10	91498179	ATC	O	ACC	O
chr10	92675572	ATC	O	ATT	N
chr10	95418724	ATC	O	ATG	O
chr10	96022481	ATC	O	TTC	O
chr10	96201765	ATC	O	GTC	O
chr10	96824692	ATC	O	ATA	N
chr10	99211894	ATC	O	ATT	N
chr10	99212186	ATC	O	ATT	N
chr10	101950630	ATG	O	ACG	O
chr10	102059462	ATG	O	ATA	N
chr10	102262127	ATG	O	CTG	O
chr10	102763916	ATG	O	AAG	O
chr10	103285907	ATG	O	GTG	O
chr10	103345763	ATG	O	AAG	O
chr10	103587144	ATG	O	ACG	O
chr10	103869241	ATG	O	ATA	N
chr10	104170687	ATG	O	ATA	N
chr10	104489553	ATG	O	ACG	O
chr10	108412155	ATG	O	ATC	O
chr10	115388751	ATG	O	ATA	N
chr10	115668208	ATG	O	ATA	N
chr10	117059606	ATG	O	ATA	N
chr10	118435981	ATG	O	ACG	O
chr10	119799724	ATG	O	GTG	O
chr10	12185169	ATG	O	ATT	N
chr10	124600783	ATG	O	ATA	N
chr10	125558632	ATG	O	ACG	O
chr10	128908548	ATG	O	ATT	N
chr10	129535876	ATG	O	ATT	N
chr10	129904392	ATG	O	ATA	N
chr10	133967308	ATG	O	GTG	O
chr10	135215082	ATG	O	ATA	N
chr10	13542067	ATG	O	ATA	N
chr10	13658460	ATG	O	ATT	N
chr10	15170370	ATG	O	ATA	N
chr10	15828635	ATG	O	ATA	N
chr10	15863676	ATG	O	ATA	N
chr10	16858993	ATG	O	GTG	O
chr10	18292185	ATG	O	ATT	N
chr10	21139389	ATG	O	GTG	O
chr10	21823574	ATG	O	GTG	O
chr10	22675859	ATG	O	GTG	O
chr10	23729805	ATG	O	ATT	N
chr10	24924006	ATG	O	CTG	O
chr10	25145898	ATG	O	ATC	O
chr10	25284678	ATG	O	AAG	O
chr10	26575282	ATG	O	ATA	N
chr10	26822423	ATG	O	ACG	O
chr10	27459587	ATG	O	GTG	O
chr10	31138023	ATG	O	ATT	N
chr10	3178690	ATG	O	ATA	N
chr10	33545325	ATG	O	CTG	O
chr10	37418932	ATG	O	ATT	N
chr10	5045982	ATG	O	GTG	O
chr10	50724387	ATG	O	ATT	N
chr10	51580627	ATG	O	AAG	O
chr10	53458890	ATG	O	ATA	N
chr10	54529023	ATG	O	ATA	N
chr10	55626582	ATG	O	ATA	N
chr10	56077115	ATG	O	ATA	N
chr10	62539925	ATG	O	ACG	O
chr10	64416212	ATG	O	ATT	N
chr10	64953121	ATG	O	ACG	O
chr10	64954071	ATG	O	ATA	N
chr10	64974548	ATG	O	ACG	O
chr10	70404502	ATG	O	ATA	N
chr10	70987019	ATG	O	ATT	N
chr10	71017135	ATG	O	ACG	O
chr10	73581705	ATG	O	ATC	O
chr10	75058755	ATG	O	ATA	N
chr10	75520073	ATG	O	AAG	O
chr10	75565513	ATG	O	ATT	N
chr10	75567161	ATG	O	ACG	O
chr10	76790539	ATG	O	ACG	O
chr10	7682818	ATG	O	ATT	N
chr10	7765522	ATG	O	GTG	O
chr10	78832893	ATG	O	TTG	O
chr10	79782068	ATG	O	ATA	N
chr10	8106058	ATG	O	AAG	O
chr10	85912074	ATG	O	ATA	N
chr10	87489317	ATG	O	GTG	O
chr10	88683169	ATG	O	ACG	O
chr10	94000105	ATG	O	ATA	N
chr10	95791516	ATG	O	ACG	O
chr10	98133419	ATG	O	TTG	O
chr10	98311022	ATG	O	ATA	N
chr10	99644060	ATG	O	AGG	O
chr10	100011378	ATT	N	ACT	N
chr10	101163552	ATT	N	AGT	N
chr10	102738143	ATT	N	AGT	N
chr10	102748277	ATT	N	TTT	N
chr10	103291074	ATT	N	AGT	N
chr10	103294568	ATT	N	ATG	O
chr10	103789442	ATT	N	GTT	N
chr10	103908988	ATT	N	ACT	N
chr10	111647899	ATT	N	AGT	N
chr10	112044663	ATT	N	AAT	N
chr10	115343116	ATT	N	ATC	O
chr10	116201537	ATT	N	GTT	N
chr10	116710862	ATT	N	AAT	N
chr10	1170258	ATT	N	GTT	N
chr10	118351956	ATT	N	ACT	N
chr10	12206306	ATT	N	ATC	O
chr10	123274780	ATT	N	GTT	N
chr10	124395634	ATT	N	CTT	N
chr10	128936219	ATT	N	ACT	N
chr10	135032370	ATT	N	ATA	N
chr10	135438929	ATT	N	CTT	N
chr10	18955515	ATT	N	GTT	N
chr10	22022934	ATT	N	GTT	N
chr10	22826149	ATT	N	AAT	N
chr10	26800832	ATT	N	GTT	N
chr10	29840038	ATT	N	ATC	O
chr10	30654195	ATT	N	AAT	N
chr10	31137718	ATT	N	ACT	N
chr10	33197399	ATT	N	ACT	N
chr10	33197433	ATT	N	CTT	N
chr10	33224470	ATT	N	AGT	N
chr10	43882378	ATT	N	GTT	N
chr10	44053447	ATT	N	ATC	O
chr10	49459740	ATT	N	ACT	N
chr10	49633933	ATT	N	GTT	N
chr10	50122063	ATT	N	ATG	O
chr10	5203844	ATT	N	ACT	N
chr10	52573820	ATT	N	GTT	N
chr10	54048542	ATT	N	AAT	N
chr10	55582229	ATT	N	GTT	N
chr10	55582296	ATT	N	ATC	O
chr10	55700647	ATT	N	GTT	N
chr10	5958363	ATT	N	TTT	N
chr10	5965614	ATT	N	GTT	N
chr10	61412676	ATT	N	TTT	N
chr10	61423992	ATT	N	ATG	O
chr10	61965625	ATT	N	ATC	O
chr10	62648922	ATT	N	ATC	O
chr10	68040231	ATT	N	ATA	N
chr10	68280531	ATT	N	GTT	N
chr10	69948754	ATT	N	ATA	N
chr10	7318895	ATT	N	GTT	N
chr10	75230674	ATT	N	ATG	O
chr10	88730312	ATT	N	ATC	O
chr10	90427393	ATT	N	AGT	N
chr10	91478553	ATT	N	ACT	N
chr10	93272103	ATT	N	GTT	N
chr10	94454460	ATT	N	GTT	N
chr10	95116557	ATT	N	GTT	N
chr10	96106249	ATT	N	AGT	N
chr10	98807736	ATT	N	TTT	N
chr10	104247949	CAA	N	CAG	O
chr10	1066735	CAA	N	CCA	N
chr10	115336949	CAA	N	CAG	O
chr10	115364534	CAA	N	CGA	N
chr10	118891803	CAA	N	GAA	N
chr10	121336248	CAA	N	CAG	O
chr10	121336250	CAA	N	GAA	N
chr10	121658154	CAA	N	GAA	N
chr10	124189328	CAA	N	CGA	N
chr10	124594346	CAA	N	GAA	N
chr10	126631824	CAA	N	CAC	O
chr10	129201392	CAA	N	CGA	N
chr10	129906102	CAA	N	CAC	O
chr10	13167990	CAA	N	CCA	N
chr10	13538770	CAA	N	CAG	O
chr10	21414974	CAA	N	CAT	N
chr10	21804495	CAA	N	GAA	N
chr10	25313348	CAA	N	CGA	N
chr10	27313417	CAA	N	CAC	O
chr10	29759205	CAA	N	CGA	N
chr10	31810442	CAA	N	AAA	N
chr10	32562139	CAA	N	CAG	O
chr10	33199265	CAA	N	GAA	N
chr10	37422905	CAA	N	GAA	N
chr10	37486395	CAA	N	CAC	O
chr10	37505189	CAA	N	AAA	N
chr10	43292558	CAA	N	CAG	O
chr10	44140100	CAA	N	AAA	N
chr10	44874146	CAA	N	AAA	N
chr10	49414935	CAA	N	CAC	O
chr10	50369647	CAA	N	CAC	O
chr10	5790427	CAA	N	CAC	O
chr10	58118208	CAA	N	AAA	N
chr10	5926034	CAA	N	CAG	O
chr10	70225458	CAA	N	GAA	N
chr10	73847958	CAA	N	CAG	O
chr10	75457454	CAA	N	CAG	O
chr10	75863620	CAA	N	GAA	N
chr10	81154117	CAA	N	CAC	O
chr10	82095923	CAA	N	AAA	N
chr10	90703556	CAA	N	GAA	N
chr10	90774001	CAA	N	GAA	N
chr10	93258635	CAA	N	GAA	N
chr10	94505	CAA	N	CGA	N
chr10	98082474	CAA	N	AAA	N
chr10	100190986	CAC	O	CAT	N
chr10	101912107	CAC	O	CAT	N
chr10	103988950	CAC	O	AAC	O
chr10	105164790	CAC	O	CAT	N
chr10	105184824	CAC	O	CAA	N
chr10	105200054	CAC	O	TAC	O
chr10	105209243	CAC	O	CAT	N
chr10	105648830	CAC	O	TAC	O
chr10	106917031	CAC	O	TAC	O
chr10	11207487	CAC	O	CGC	O
chr10	114045931	CAC	O	AAC	O
chr10	1151176	CAC	O	AAC	O
chr10	118220738	CAC	O	CAT	N
chr10	119029637	CAC	O	CAT	N
chr10	120353839	CAC	O	CAT	N
chr10	121275051	CAC	O	CAG	O
chr10	122665441	CAC	O	CAT	N
chr10	123258049	CAC	O	CAA	N
chr10	123988915	CAC	O	TAC	O
chr10	127753458	CAC	O	CCC	O
chr10	129183154	CAC	O	CGC	O
chr10	131334603	CAC	O	CAT	N
chr10	134694468	CAC	O	CAG	O
chr10	134912173	CAC	O	CTC	O
chr10	135368590	CAC	O	CGC	O
chr10	135370263	CAC	O	CAT	N
chr10	13782556	CAC	O	CAT	N
chr10	15617584	CAC	O	CAA	N
chr10	16877175	CAC	O	CAG	O
chr10	16957911	CAC	O	CAA	N
chr10	16962051	CAC	O	CAT	N
chr10	17113914	CAC	O	CAA	N
chr10	20290768	CAC	O	CAT	N
chr10	25273712	CAC	O	CAT	N
chr10	29839609	CAC	O	CAT	N
chr10	30915055	CAC	O	AAC	O
chr10	32560725	CAC	O	CCC	O
chr10	42922659	CAC	O	TAC	O
chr10	42949776	CAC	O	TAC	O
chr10	44112535	CAC	O	CAG	O
chr10	45485159	CAC	O	CAT	N
chr10	45499202	CAC	O	CTC	O
chr10	45920423	CAC	O	CGC	O
chr10	48385873	CAC	O	CAT	N
chr10	48413947	CAC	O	CAT	N
chr10	49658396	CAC	O	CAT	N
chr10	49984956	CAC	O	TAC	O
chr10	50599285	CAC	O	CAG	O
chr10	51586288	CAC	O	CTC	O
chr10	54076187	CAC	O	CCC	O
chr10	5788478	CAC	O	TAC	O
chr10	5790757	CAC	O	CAT	N
chr10	61831615	CAC	O	CAG	O
chr10	64382881	CAC	O	AAC	O
chr10	64573248	CAC	O	AAC	O
chr10	64973553	CAC	O	TAC	O
chr10	70164438	CAC	O	CAT	N
chr10	70190364	CAC	O	CAT	N
chr10	71005973	CAC	O	CAT	N
chr10	72489923	CAC	O	CAA	N
chr10	72500889	CAC	O	CTC	O
chr10	75265154	CAC	O	CGC	O
chr10	75558153	CAC	O	CGC	O
chr10	75609090	CAC	O	GAC	O
chr10	76735895	CAC	O	CAG	O
chr10	76788806	CAC	O	CAT	N
chr10	79741243	CAC	O	CAT	N
chr10	81067202	CAC	O	CAT	N
chr10	81146152	CAC	O	CAG	O
chr10	81700493	CAC	O	CGC	O
chr10	89268199	CAC	O	CAT	N
chr10	89692883	CAC	O	TAC	O
chr10	91195851	CAC	O	CAT	N
chr10	95123805	CAC	O	CAT	N
chr10	95993941	CAC	O	AAC	O
chr10	98133517	CAC	O	CCC	O
chr10	98369596	CAC	O	CAT	N
chr10	99003811	CAC	O	TAC	O
chr10	101122153	CAG	O	CAT	N
chr10	101577088	CAG	O	CAA	N
chr10	101964937	CAG	O	CAT	N
chr10	101995433	CAG	O	CTG	O
chr10	102020068	CAG	O	GAG	O
chr10	102707604	CAG	O	CAT	N
chr10	104836880	CAG	O	CAA	N
chr10	115423631	CAG	O	CGG	O
chr10	11569532	CAG	O	CAA	N
chr10	116595317	CAG	O	GAG	O
chr10	117486781	CAG	O	CAA	N
chr10	117884822	CAG	O	CCG	O
chr10	118116921	CAG	O	AAG	O
chr10	118363594	CAG	O	CAA	N
chr10	121657980	CAG	O	GAG	O
chr10	122664840	CAG	O	CGG	O
chr10	124351981	CAG	O	CAT	N
chr10	126714714	CAG	O	GAG	O
chr10	12866516	CAG	O	GAG	O
chr10	129906150	CAG	O	CAA	N
chr10	129913692	CAG	O	CGG	O
chr10	131638591	CAG	O	CAC	O
chr10	134210775	CAG	O	CAT	N
chr10	134723424	CAG	O	CGG	O
chr10	135012265	CAG	O	CAT	N
chr10	15255199	CAG	O	CAC	O
chr10	15255691	CAG	O	CAT	N
chr10	15649698	CAG	O	CCG	O
chr10	16932417	CAG	O	CCG	O
chr10	17271899	CAG	O	AAG	O
chr10	17272654	CAG	O	CTG	O
chr10	17641405	CAG	O	CAA	N
chr10	17875762	CAG	O	CAA	N
chr10	18276579	CAG	O	CTG	O
chr10	18837041	CAG	O	CAC	O
chr10	21250616	CAG	O	CAT	N
chr10	22048511	CAG	O	CGG	O
chr10	24790472	CAG	O	GAG	O
chr10	24889827	CAG	O	CAA	N
chr10	25231316	CAG	O	CTG	O
chr10	26359312	CAG	O	CAT	N
chr10	26457765	CAG	O	CTG	O
chr10	26789858	CAG	O	AAG	O
chr10	27389064	CAG	O	CAA	N
chr10	27475383	CAG	O	CGG	O
chr10	28971114	CAG	O	CAC	O
chr10	30629242	CAG	O	CAA	N
chr10	3181215	CAG	O	CTG	O
chr10	3197856	CAG	O	CAC	O
chr10	3208566	CAG	O	CAA	N
chr10	3208567	CAG	O	CCG	O
chr10	32594825	CAG	O	CGG	O
chr10	32751966	CAG	O	GAG	O
chr10	34400415	CAG	O	CAA	N
chr10	37508587	CAG	O	CCG	O
chr10	375458	CAG	O	CTG	O
chr10	38241175	CAG	O	CAC	O
chr10	38344510	CAG	O	CAT	N
chr10	43127817	CAG	O	CGG	O
chr10	43326480	CAG	O	CGG	O
chr10	43662538	CAG	O	AAG	O
chr10	44140122	CAG	O	CAT	N
chr10	48390721	CAG	O	AAG	O
chr10	49379038	CAG	O	CTG	O
chr10	49942004	CAG	O	CAT	N
chr10	50154919	CAG	O	AAG	O
chr10	50285294	CAG	O	AAG	O
chr10	50530959	CAG	O	CAA	N
chr10	50531568	CAG	O	CAT	N
chr10	50532657	CAG	O	CAA	N
chr10	50708736	CAG	O	CAA	N
chr10	5922318	CAG	O	GAG	O
chr10	61112151	CAG	O	CTG	O
chr10	61831651	CAG	O	CAC	O
chr10	61833697	CAG	O	CAT	N
chr10	64414666	CAG	O	CAC	O
chr10	65024411	CAG	O	CAT	N
chr10	72026136	CAG	O	GAG	O
chr10	73122133	CAG	O	CTG	O
chr10	73567454	CAG	O	CAA	N
chr10	73831949	CAG	O	CAA	N
chr10	74034565	CAG	O	CAC	O
chr10	7409834	CAG	O	CAC	O
chr10	7409836	CAG	O	AAG	O
chr10	74690322	CAG	O	CCG	O
chr10	75156959	CAG	O	CAT	N
chr10	75157967	CAG	O	CAC	O
chr10	75394351	CAG	O	CAC	O
chr10	75406851	CAG	O	CAT	N
chr10	7605294	CAG	O	AAG	O
chr10	76784924	CAG	O	CTG	O
chr10	76789121	CAG	O	CAA	N
chr10	76789262	CAG	O	CAT	N
chr10	79595578	CAG	O	AAG	O
chr10	81070809	CAG	O	CAA	N
chr10	83635752	CAG	O	CTG	O
chr10	86185539	CAG	O	CAA	N
chr10	88703729	CAG	O	CGG	O
chr10	90356624	CAG	O	CAC	O
chr10	91511156	CAG	O	GAG	O
chr10	94230067	CAG	O	GAG	O
chr10	94399643	CAG	O	CAA	N
chr10	94675520	CAG	O	CAA	N
chr10	96106189	CAG	O	CTG	O
chr10	96602603	CAG	O	CGG	O
chr10	98743870	CAG	O	CCG	O
chr10	99003824	CAG	O	CAA	N
chr10	99016088	CAG	O	CGG	O
chr10	99220685	CAG	O	CAT	N
chr10	99338064	CAG	O	CGG	O
chr10	99661322	CAG	O	CAA	N
chr10	101590067	CAT	N	CGT	N
chr10	101659761	CAT	N	AAT	N
chr10	102683864	CAT	N	CTT	N
chr10	1043156	CAT	N	TAT	N
chr10	1061697	CAT	N	CTT	N
chr10	114912158	CAT	N	AAT	N
chr10	115605532	CAT	N	AAT	N
chr10	116620566	CAT	N	CGT	N
chr10	116735005	CAT	N	CGT	N
chr10	127455253	CAT	N	CGT	N
chr10	128795100	CAT	N	TAT	N
chr10	13167996	CAT	N	CGT	N
chr10	13228183	CAT	N	CTT	N
chr10	134650387	CAT	N	CCT	N
chr10	13658471	CAT	N	CGT	N
chr10	14862088	CAT	N	CGT	N
chr10	18250620	CAT	N	CAA	N
chr10	22607747	CAT	N	AAT	N
chr10	23611361	CAT	N	AAT	N
chr10	24909176	CAT	N	GAT	N
chr10	25883283	CAT	N	CGT	N
chr10	26286098	CAT	N	CTT	N
chr10	26286103	CAT	N	AAT	N
chr10	26463391	CAT	N	TAT	N
chr10	27405159	CAT	N	CGT	N
chr10	30739388	CAT	N	TAT	N
chr10	32326294	CAT	N	CGT	N
chr10	43651094	CAT	N	CGT	N
chr10	47086880	CAT	N	TAT	N
chr10	47207813	CAT	N	CGT	N
chr10	5038048	CAT	N	GAT	N
chr10	55566629	CAT	N	GAT	N
chr10	61965629	CAT	N	CGT	N
chr10	63852161	CAT	N	CGT	N
chr10	63958065	CAT	N	TAT	N
chr10	70333249	CAT	N	CGT	N
chr10	70446178	CAT	N	CAA	N
chr10	70922166	CAT	N	TAT	N
chr10	75277396	CAT	N	TAT	N
chr10	75535411	CAT	N	TAT	N
chr10	7786831	CAT	N	CGT	N
chr10	79569387	CAT	N	CTT	N
chr10	79581775	CAT	N	TAT	N
chr10	79773458	CAT	N	TAT	N
chr10	89692793	CAT	N	TAT	N
chr10	89711935	CAT	N	GAT	N
chr10	94837043	CAT	N	CAC	O
chr10	96454744	CAT	N	CAC	O
chr10	96707605	CAT	N	CGT	N
chr10	99343396	CAT	N	AAT	N
chr10	99991407	CAT	N	TAT	N
chr10	101502946	CCA	N	CTA	N
chr10	102238839	CCA	N	CCC	O
chr10	104117866	CCA	N	CGA	N
chr10	105759043	CCA	N	TCA	N
chr10	105811961	CCA	N	ACA	N
chr10	111702520	CCA	N	CCG	O
chr10	111860510	CCA	N	CCG	O
chr10	114920390	CCA	N	CAA	N
chr10	115950738	CCA	N	CAA	N
chr10	116042329	CCA	N	CCT	N
chr10	116083016	CCA	N	CTA	N
chr10	118314941	CCA	N	TCA	N
chr10	118687338	CCA	N	CCT	N
chr10	12077417	CCA	N	CCT	N
chr10	123659484	CCA	N	CGA	N
chr10	124189326	CCA	N	GCA	N
chr10	124189328	CCA	N	CCG	O
chr10	127548395	CCA	N	CGA	N
chr10	129905611	CCA	N	CTA	N
chr10	133608023	CCA	N	CAA	N
chr10	134013974	CCA	N	CAA	N
chr10	135077236	CCA	N	TCA	N
chr10	14939160	CCA	N	GCA	N
chr10	14976727	CCA	N	CGA	N
chr10	15858891	CCA	N	CCG	O
chr10	16979594	CCA	N	TCA	N
chr10	17201171	CCA	N	TCA	N
chr10	18280221	CCA	N	ACA	N
chr10	24832768	CCA	N	CCG	O
chr10	24909406	CCA	N	CTA	N
chr10	27350088	CCA	N	TCA	N
chr10	27459897	CCA	N	CGA	N
chr10	28196646	CCA	N	CCG	O
chr10	28224033	CCA	N	TCA	N
chr10	31138809	CCA	N	CCG	O
chr10	3202436	CCA	N	CAA	N
chr10	32560784	CCA	N	CCG	O
chr10	33196024	CCA	N	CCG	O
chr10	38306236	CCA	N	ACA	N
chr10	47701143	CCA	N	CCG	O
chr10	50311891	CCA	N	GCA	N
chr10	52504980	CCA	N	CCT	N
chr10	53458511	CCA	N	ACA	N
chr10	56138655	CCA	N	TCA	N
chr10	5781666	CCA	N	CCT	N
chr10	61830729	CCA	N	TCA	N
chr10	61832621	CCA	N	CTA	N
chr10	62023682	CCA	N	TCA	N
chr10	63445862	CCA	N	CTA	N
chr10	63957958	CCA	N	CCG	O
chr10	64565611	CCA	N	CCG	O
chr10	6527141	CCA	N	TCA	N
chr10	70405604	CCA	N	TCA	N
chr10	70432785	CCA	N	TCA	N
chr10	72517983	CCA	N	CCC	O
chr10	72520415	CCA	N	ACA	N
chr10	74702417	CCA	N	CTA	N
chr10	74901183	CCA	N	CCG	O
chr10	75556735	CCA	N	CCG	O
chr10	75854045	CCA	N	TCA	N
chr10	75867093	CCA	N	CGA	N
chr10	76936153	CCA	N	CCG	O
chr10	7866499	CCA	N	TCA	N
chr10	87484287	CCA	N	CCG	O
chr10	87898605	CCA	N	ACA	N
chr10	89692803	CCA	N	CTA	N
chr10	94071087	CCA	N	CCG	O
chr10	94214254	CCA	N	ACA	N
chr10	95185800	CCA	N	CAA	N
chr10	95552607	CCA	N	CGA	N
chr10	96014674	CCA	N	CGA	N
chr10	96106240	CCA	N	CGA	N
chr10	97396946	CCA	N	CCT	N
chr10	97773593	CCA	N	TCA	N
chr10	100020854	CCC	O	TCC	O
chr10	100193839	CCC	O	CCG	O
chr10	101590128	CCC	O	CCT	N
chr10	101715848	CCC	O	CCT	N
chr10	102255224	CCC	O	CGC	O
chr10	102782092	CCC	O	CAC	O
chr10	103906453	CCC	O	CTC	O
chr10	104184081	CCC	O	CCT	N
chr10	104572549	CCC	O	TCC	O
chr10	105178278	CCC	O	TCC	O
chr10	105199510	CCC	O	TCC	O
chr10	105526904	CCC	O	CCT	N
chr10	106057406	CCC	O	CTC	O
chr10	108923903	CCC	O	ACC	O
chr10	1142163	CCC	O	ACC	O
chr10	114905822	CCC	O	ACC	O
chr10	115343102	CCC	O	ACC	O
chr10	115804529	CCC	O	CAC	O
chr10	116048756	CCC	O	ACC	O
chr10	117885055	CCC	O	CCG	O
chr10	120354612	CCC	O	ACC	O
chr10	120514067	CCC	O	GCC	O
chr10	120920467	CCC	O	CCG	O
chr10	123844678	CCC	O	CTC	O
chr10	123847091	CCC	O	CCT	N
chr10	123903187	CCC	O	GCC	O
chr10	124457453	CCC	O	CCT	N
chr10	125526537	CCC	O	CCT	N
chr10	126370760	CCC	O	GCC	O
chr10	126715605	CCC	O	TCC	O
chr10	127724748	CCC	O	CCA	N
chr10	129237441	CCC	O	CCT	N
chr10	132915130	CCC	O	GCC	O
chr10	135012359	CCC	O	TCC	O
chr10	135077236	CCC	O	CTC	O
chr10	14950524	CCC	O	CCT	N
chr10	15255676	CCC	O	CCT	N
chr10	16941031	CCC	O	CCG	O
chr10	16967384	CCC	O	TCC	O
chr10	17110213	CCC	O	CGC	O
chr10	20432305	CCC	O	CTC	O
chr10	24544499	CCC	O	ACC	O
chr10	24762210	CCC	O	CCT	N
chr10	27337756	CCC	O	CCA	N
chr10	28023575	CCC	O	CCG	O
chr10	30317564	CCC	O	ACC	O
chr10	30654197	CCC	O	CCA	N
chr10	3155602	CCC	O	CCT	N
chr10	33200558	CCC	O	CCT	N
chr10	37486216	CCC	O	CCT	N
chr10	43597801	CCC	O	ACC	O
chr10	43701371	CCC	O	CAC	O
chr10	44112129	CCC	O	CAC	O
chr10	46999130	CCC	O	TCC	O
chr10	47673962	CCC	O	CCG	O
chr10	48429301	CCC	O	CCA	N
chr10	49450376	CCC	O	CTC	O
chr10	50121700	CCC	O	CCT	N
chr10	50724735	CCC	O	CCA	N
chr10	50819714	CCC	O	TCC	O
chr10	50947856	CCC	O	TCC	O
chr10	50952143	CCC	O	CCA	N
chr10	5415752	CCC	O	CCT	N
chr10	5415774	CCC	O	GCC	O
chr10	5951235	CCC	O	CTC	O
chr10	60549098	CCC	O	CAC	O
chr10	61552692	CCC	O	ACC	O
chr10	61868658	CCC	O	TCC	O
chr10	63851073	CCC	O	CCT	N
chr10	64416184	CCC	O	CCG	O
chr10	69961687	CCC	O	TCC	O
chr10	70515218	CCC	O	CAC	O
chr10	70645270	CCC	O	CAC	O
chr10	70721880	CCC	O	ACC	O
chr10	73574872	CCC	O	CAC	O
chr10	73956664	CCC	O	TCC	O
chr10	75107941	CCC	O	CCG	O
chr10	75393678	CCC	O	CCA	N
chr10	75506700	CCC	O	CGC	O
chr10	7618918	CCC	O	CCA	N
chr10	76789082	CCC	O	CCT	N
chr10	8115877	CCC	O	CAC	O
chr10	85984785	CCC	O	ACC	O
chr10	85992396	CCC	O	GCC	O
chr10	86001150	CCC	O	ACC	O
chr10	87489318	CCC	O	CCG	O
chr10	875403	CCC	O	CCG	O
chr10	87614318	CCC	O	TCC	O
chr10	88703812	CCC	O	CCT	N
chr10	88854335	CCC	O	CCT	N
chr10	90701106	CCC	O	GCC	O
chr10	93295	CCC	O	CGC	O
chr10	93668130	CCC	O	CCG	O
chr10	94735	CCC	O	CCT	N
chr10	96602777	CCC	O	CTC	O
chr10	98802700	CCC	O	TCC	O
chr10	101147759	CCG	O	CCA	N
chr10	101715377	CCG	O	CCA	N
chr10	101716802	CCG	O	CCA	N
chr10	102893975	CCG	O	CCA	N
chr10	103766310	CCG	O	CCA	N
chr10	105798222	CCG	O	CCA	N
chr10	105798223	CCG	O	CTG	O
chr10	105922136	CCG	O	CTG	O
chr10	108427518	CCG	O	CCA	N
chr10	108466321	CCG	O	CCA	N
chr10	113932065	CCG	O	CCT	N
chr10	114182198	CCG	O	CTG	O
chr10	115375528	CCG	O	CCT	N
chr10	115377257	CCG	O	CTG	O
chr10	115609488	CCG	O	CTG	O
chr10	116331093	CCG	O	CCA	N
chr10	118423746	CCG	O	CCA	N
chr10	118434719	CCG	O	CTG	O
chr10	119015014	CCG	O	CAG	O
chr10	120353878	CCG	O	CCA	N
chr10	121212742	CCG	O	CTG	O
chr10	122619679	CCG	O	CCA	N
chr10	123842315	CCG	O	CCA	N
chr10	123954587	CCG	O	CTG	O
chr10	126681868	CCG	O	CCA	N
chr10	126714720	CCG	O	TCG	O
chr10	128114641	CCG	O	CCA	N
chr10	129242416	CCG	O	CCA	N
chr10	132915131	CCG	O	CCA	N
chr10	133106529	CCG	O	CCA	N
chr10	134151131	CCG	O	CCA	N
chr10	134942601	CCG	O	CCA	N
chr10	134999588	CCG	O	TCG	O
chr10	135027171	CCG	O	CTG	O
chr10	135103368	CCG	O	CCA	N
chr10	13541893	CCG	O	CCA	N
chr10	13698868	CCG	O	CCA	N
chr10	15256375	CCG	O	CCA	N
chr10	15256376	CCG	O	CTG	O
chr10	15617579	CCG	O	CGG	O
chr10	16962019	CCG	O	CTG	O
chr10	17127690	CCG	O	CCA	N
chr10	17147547	CCG	O	CTG	O
chr10	19777920	CCG	O	CTG	O
chr10	21108396	CCG	O	CTG	O
chr10	21884349	CCG	O	TCG	O
chr10	22021981	CCG	O	CTG	O
chr10	23393132	CCG	O	ACG	O
chr10	23729521	CCG	O	TCG	O
chr10	24813594	CCG	O	CCA	N
chr10	24835061	CCG	O	CCA	N
chr10	24908437	CCG	O	CAG	O
chr10	26507982	CCG	O	CCA	N
chr10	27462090	CCG	O	CTG	O
chr10	27703118	CCG	O	CTG	O
chr10	29821788	CCG	O	CAG	O
chr10	30315774	CCG	O	CCA	N
chr10	30316939	CCG	O	CGG	O
chr10	30318049	CCG	O	CTG	O
chr10	34620149	CCG	O	CTG	O
chr10	394632	CCG	O	CCA	N
chr10	43622100	CCG	O	CCA	N
chr10	44874129	CCG	O	CCA	N
chr10	45799032	CCG	O	CTG	O
chr10	45799430	CCG	O	CCA	N
chr10	45799431	CCG	O	CTG	O
chr10	46999936	CCG	O	CCA	N
chr10	49659110	CCG	O	CCA	N
chr10	50701213	CCG	O	GCG	O
chr10	5435723	CCG	O	CCA	N
chr10	5541064	CCG	O	CTG	O
chr10	55587239	CCG	O	CCA	N
chr10	55600186	CCG	O	CTG	O
chr10	55996623	CCG	O	CCA	N
chr10	56106126	CCG	O	CTG	O
chr10	58118380	CCG	O	CCT	N
chr10	61552776	CCG	O	TCG	O
chr10	6261552	CCG	O	CCA	N
chr10	64573892	CCG	O	CTG	O
chr10	6527143	CCG	O	CTG	O
chr10	69970067	CCG	O	CTG	O
chr10	71392712	CCG	O	CAG	O
chr10	72192776	CCG	O	CCA	N
chr10	72195388	CCG	O	CTG	O
chr10	7239537	CCG	O	CCC	O
chr10	73464723	CCG	O	CTG	O
chr10	73558952	CCG	O	CTG	O
chr10	73579613	CCG	O	CCT	N
chr10	73767922	CCG	O	CTG	O
chr10	7409783	CCG	O	CCA	N
chr10	75185963	CCG	O	CCA	N
chr10	75227328	CCG	O	CTG	O
chr10	75854134	CCG	O	CCA	N
chr10	7608073	CCG	O	CTG	O
chr10	7618952	CCG	O	CTG	O
chr10	76861663	CCG	O	CCA	N
chr10	77167115	CCG	O	CCA	N
chr10	78729809	CCG	O	CCA	N
chr10	78832990	CCG	O	CCA	N
chr10	8100499	CCG	O	CTG	O
chr10	82369196	CCG	O	ACG	O
chr10	88441363	CCG	O	CCC	O
chr10	88854398	CCG	O	CCT	N
chr10	89717712	CCG	O	CTG	O
chr10	90966295	CCG	O	CTG	O
chr10	90974675	CCG	O	CCA	N
chr10	90974676	CCG	O	CTG	O
chr10	93185103	CCG	O	CCA	N
chr10	93812116	CCG	O	CCA	N
chr10	99228140	CCG	O	GCG	O
chr10	101162397	CCT	N	TCT	N
chr10	103221777	CCT	N	TCT	N
chr10	103917217	CCT	N	TCT	N
chr10	107022209	CCT	N	CCC	O
chr10	111883824	CCT	N	CGT	N
chr10	112058462	CCT	N	CCC	O
chr10	112724807	CCT	N	TCT	N
chr10	113915699	CCT	N	CAT	N
chr10	115337862	CCT	N	CCG	O
chr10	115664656	CCT	N	CCC	O
chr10	116042300	CCT	N	ACT	N
chr10	121259675	CCT	N	TCT	N
chr10	121335223	CCT	N	CAT	N
chr10	121652310	CCT	N	ACT	N
chr10	123279674	CCT	N	CGT	N
chr10	127459004	CCT	N	CGT	N
chr10	128147616	CCT	N	CCG	O
chr10	129913660	CCT	N	TCT	N
chr10	129921195	CCT	N	CCA	N
chr10	134155749	CCT	N	CAT	N
chr10	134218260	CCT	N	GCT	N
chr10	13534851	CCT	N	CCC	O
chr10	15256552	CCT	N	CCC	O
chr10	15639226	CCT	N	ACT	N
chr10	16967409	CCT	N	CCC	O
chr10	20290850	CCT	N	ACT	N
chr10	22618334	CCT	N	TCT	N
chr10	26463053	CCT	N	CAT	N
chr10	27044653	CCT	N	TCT	N
chr10	27702183	CCT	N	GCT	N
chr10	28897160	CCT	N	CAT	N
chr10	28905122	CCT	N	CGT	N
chr10	34408545	CCT	N	TCT	N
chr10	37431000	CCT	N	CTT	N
chr10	37486212	CCT	N	CAT	N
chr10	38121733	CCT	N	TCT	N
chr10	38344203	CCT	N	CTT	N
chr10	43609031	CCT	N	CTT	N
chr10	44873210	CCT	N	CAT	N
chr10	4879741	CCT	N	TCT	N
chr10	49450338	CCT	N	ACT	N
chr10	50531374	CCT	N	TCT	N
chr10	50532316	CCT	N	ACT	N
chr10	50820329	CCT	N	GCT	N
chr10	51585229	CCT	N	CAT	N
chr10	53458365	CCT	N	CCG	O
chr10	53458414	CCT	N	CAT	N
chr10	53458636	CCT	N	CGT	N
chr10	55582210	CCT	N	CAT	N
chr10	55721598	CCT	N	ACT	N
chr10	5930026	CCT	N	TCT	N
chr10	5948407	CCT	N	GCT	N
chr10	5948409	CCT	N	CCC	O
chr10	60148003	CCT	N	TCT	N
chr10	61834058	CCT	N	CGT	N
chr10	61834066	CCT	N	CCA	N
chr10	64416184	CCT	N	CGT	N
chr10	64968176	CCT	N	ACT	N
chr10	70333015	CCT	N	CAT	N
chr10	70406107	CCT	N	CCG	O
chr10	70446186	CCT	N	CAT	N
chr10	72360392	CCT	N	CCC	O
chr10	73051218	CCT	N	TCT	N
chr10	7326094	CCT	N	TCT	N
chr10	73558212	CCT	N	TCT	N
chr10	73581662	CCT	N	TCT	N
chr10	75156305	CCT	N	CGT	N
chr10	75404834	CCT	N	ACT	N
chr10	75673483	CCT	N	CGT	N
chr10	75857067	CCT	N	TCT	N
chr10	8006195	CCT	N	CAT	N
chr10	81146152	CCT	N	GCT	N
chr10	81192365	CCT	N	TCT	N
chr10	871204	CCT	N	TCT	N
chr10	87484247	CCT	N	ACT	N
chr10	88476146	CCT	N	CCC	O
chr10	90673126	CCT	N	CTT	N
chr10	91479226	CCT	N	CCC	O
chr10	94654776	CCT	N	CCC	O
chr10	96350506	CCT	N	CCC	O
chr10	97990583	CCT	N	CCC	O
chr10	98802720	CCT	N	CAT	N
chr10	98802721	CCT	N	GCT	N
chr10	99376152	CCT	N	CCC	O
chr10	101716420	CGA	N	AGA	N
chr10	101980421	CGA	N	CAA	N
chr10	102794552	CGA	N	CAA	N
chr10	103292173	CGA	N	CAA	N
chr10	103342641	CGA	N	CAA	N
chr10	103899635	CGA	N	CAA	N
chr10	103907146	CGA	N	CAA	N
chr10	103921618	CGA	N	CAA	N
chr10	106153205	CGA	N	CAA	N
chr10	107007076	CGA	N	CAA	N
chr10	112343991	CGA	N	CAA	N
chr10	116608480	CGA	N	CAA	N
chr10	116702491	CGA	N	CAA	N
chr10	117061476	CGA	N	CAA	N
chr10	117884825	CGA	N	CTA	N
chr10	118711511	CGA	N	CAA	N
chr10	12071479	CGA	N	CAA	N
chr10	120801682	CGA	N	CAA	N
chr10	120802033	CGA	N	CAA	N
chr10	120877150	CGA	N	CAA	N
chr10	120920435	CGA	N	CTA	N
[truncated: 133,761 more rows]
