# Supplementary material for: Prevalent Accumulation of Non-Optimal Codons through Somatic Mutations in Human Cancers
Source: PLoS One. 2016 Aug 11;11(8):e0160463. doi: 10.1371/journal.pone.0160463 (PMC4981346; doi:10.1371/journal.pone.0160463)
Supplement: S3 Table — (XLSX) [file pone.0160463.s005.xlsx]

## Sheet: Table S3
Chromsome	human proteins	chimp proteins	index of codons in human mRNAs	human codons	optimal/nonoptimal	ortholog codons	optimal/nonoptimal
chr12	ENSP00000000412	ENSPTRP00000007940	190	TCC	O	TCT	N
chr12	ENSP00000000412	ENSPTRP00000007940	234	AAC	O	AAT	N
chr12	ENSP00000001008	ENSPTRP00000007751	5	GAG	O	CAG	O
chr12	ENSP00000001008	ENSPTRP00000007751	167	GGT	N	GGC	O
chr12	ENSP00000001008	ENSPTRP00000007751	181	AAG	O	CAG	O
chr12	ENSP00000001008	ENSPTRP00000007751	218	ATC	O	ATT	N
chr2	ENSP00000001146	ENSPTRP00000020680	35	CTG	O	TTG	O
chr2	ENSP00000001146	ENSPTRP00000020680	151	CAC	O	CAT	N
chr2	ENSP00000001146	ENSPTRP00000020680	264	TTG	O	TCG	O
chr2	ENSP00000001146	ENSPTRP00000020680	339	TGC	O	TGT	N
chr2	ENSP00000001146	ENSPTRP00000020680	366	ACG	O	ACA	N
chr2	ENSP00000001146	ENSPTRP00000020680	420	GCG	O	GCA	N
chr2	ENSP00000001146	ENSPTRP00000020680	459	GCT	N	GCC	O
chr2	ENSP00000001146	ENSPTRP00000020680	468	ACA	N	ACG	O
chr2	ENSP00000001146	ENSPTRP00000020680	484	GAT	N	GAC	O
chr2	ENSP00000001146	ENSPTRP00000020680	499	GAG	O	AAG	O
chr2	ENSP00000002125	ENSPTRP00000020328	12	TTG	O	CTG	O
chr2	ENSP00000002125	ENSPTRP00000020328	171	AAA	N	GAA	N
chr2	ENSP00000002125	ENSPTRP00000020328	175	CCG	O	CCA	N
chr2	ENSP00000002125	ENSPTRP00000020328	203	CAC	O	CAT	N
chr2	ENSP00000002125	ENSPTRP00000020328	277	GAT	N	GAC	O
chr2	ENSP00000002125	ENSPTRP00000020328	417	AGA	N	AGC	O
chr6	ENSP00000002165	ENSPTRP00000031865	16	TTG	O	CTG	O
chr6	ENSP00000002165	ENSPTRP00000031865	22	CCG	O	CCA	N
chr6	ENSP00000002165	ENSPTRP00000031865	233	GCA	N	GCG	O
chr6	ENSP00000002165	ENSPTRP00000031865	463	CTG	O	CTA	N
chr4	ENSP00000002596	ENSPTRP00000027421	168	CAC	O	CGC	O
chr4	ENSP00000002596	ENSPTRP00000027421	181	GAT	N	GAC	O
chr4	ENSP00000002596	ENSPTRP00000027421	206	TTT	N	TTC	O
chr4	ENSP00000002596	ENSPTRP00000027421	224	CCC	O	CCT	N
chr4	ENSP00000002596	ENSPTRP00000027421	295	AAG	O	AAA	N
chr3	ENSP00000002829	ENSPTRP00000025798	14	ACC	O	ACT	N
chr3	ENSP00000002829	ENSPTRP00000025798	177	ATG	O	ACG	O
chr3	ENSP00000002829	ENSPTRP00000025798	267	AGT	N	AGC	O
chr3	ENSP00000002829	ENSPTRP00000025798	290	CCC	O	CTC	O
chr3	ENSP00000002829	ENSPTRP00000025798	294	GCC	O	GTC	O
chr3	ENSP00000002829	ENSPTRP00000025798	295	CGC	O	TGC	O
chr3	ENSP00000002829	ENSPTRP00000025798	300	TGC	O	TGT	N
chr3	ENSP00000002829	ENSPTRP00000025798	305	GGT	N	GGC	O
chr3	ENSP00000002829	ENSPTRP00000025798	308	TGT	N	TGC	O
chr3	ENSP00000002829	ENSPTRP00000025798	309	TGC	O	TGT	N
chr3	ENSP00000002829	ENSPTRP00000025798	312	AAC	O	CAC	O
chr3	ENSP00000002829	ENSPTRP00000025798	463	CTT	N	CTC	O
chr3	ENSP00000002829	ENSPTRP00000025798	503	TTG	O	ATG	O
chr3	ENSP00000002829	ENSPTRP00000025798	683	AAC	O	AAT	N
chr3	ENSP00000002829	ENSPTRP00000025798	712	ATG	O	GTG	O
chr7	ENSP00000003084	ENSPTRP00000033597	71	AAT	N	AAC	O
chr7	ENSP00000003084	ENSPTRP00000033597	221	GCG	O	GCA	N
chr7	ENSP00000003084	ENSPTRP00000033597	288	TTA	N	CTA	N
chr7	ENSP00000003084	ENSPTRP00000033597	470	GTG	O	ATG	O
chr7	ENSP00000003084	ENSPTRP00000033597	637	CAG	O	CGG	O
chr7	ENSP00000003084	ENSPTRP00000033597	667	CAC	O	CGC	O
chr7	ENSP00000003084	ENSPTRP00000033597	769	GTC	O	GTT	N
chr7	ENSP00000003084	ENSPTRP00000033597	868	GTA	N	GTG	O
chr7	ENSP00000003084	ENSPTRP00000033597	1013	CCC	O	CCT	N
chr7	ENSP00000003084	ENSPTRP00000033597	1202	GAC	O	TAC	O
chr7	ENSP00000003084	ENSPTRP00000033597	1290	CCA	N	CCG	O
chr7	ENSP00000003084	ENSPTRP00000033597	1295	ATT	N	ATC	O
chr7	ENSP00000003084	ENSPTRP00000033597	1380	ACA	N	GCA	N
chr7	ENSP00000003084	ENSPTRP00000033597	1463	CAG	O	CAA	N
chr7	ENSP00000003100	ENSPTRP00000033177	9	CTG	O	CCG	O
chr7	ENSP00000003100	ENSPTRP00000033177	50	ATC	O	TTC	O
chr7	ENSP00000003100	ENSPTRP00000033177	52	CTG	O	CTC	O
chr7	ENSP00000003100	ENSPTRP00000033177	190	GAG	O	CAG	O
chr7	ENSP00000003100	ENSPTRP00000033177	341	AAA	N	GAA	N
chr11	ENSP00000003302	ENSPTRP00000007384	499	GAA	N	CAA	N
chr11	ENSP00000003302	ENSPTRP00000007384	554	CAA	N	CAG	O
chr11	ENSP00000003302	ENSPTRP00000007384	561	ACT	N	AAT	N
chr11	ENSP00000003302	ENSPTRP00000007384	735	TCG	O	TCA	N
chr11	ENSP00000003302	ENSPTRP00000007384	929	GCT	N	GCC	O
chr11	ENSP00000003302	ENSPTRP00000007384	1048	ACA	N	ACT	N
chr7	ENSP00000004103	ENSPTRP00000034015	11	CCG	O	CCA	N
chr7	ENSP00000004103	ENSPTRP00000034015	39	GCG	O	GTG	O
chr7	ENSP00000004103	ENSPTRP00000034015	71	CTA	N	CTG	O
chr7	ENSP00000004103	ENSPTRP00000034015	83	CTC	O	CTG	O
chr7	ENSP00000004103	ENSPTRP00000034015	122	ACG	O	GCG	O
chr7	ENSP00000004103	ENSPTRP00000034015	152	CGC	O	CAC	O
chr7	ENSP00000004103	ENSPTRP00000034015	157	AGT	N	AGC	O
chr7	ENSP00000004103	ENSPTRP00000034015	161	ACT	N	ACC	O
chr7	ENSP00000004103	ENSPTRP00000034015	208	ACC	O	GCC	O
chr7	ENSP00000004103	ENSPTRP00000034015	217	ATG	O	ATA	N
chr8	ENSP00000004531	ENSPTRP00000034277	6	AGT	N	ATT	N
chr8	ENSP00000004531	ENSPTRP00000034277	16	CGA	N	CAA	N
chr8	ENSP00000004531	ENSPTRP00000034277	24	CCA	N	CTA	N
chr8	ENSP00000004531	ENSPTRP00000034277	64	AGT	N	AAT	N
chr8	ENSP00000004531	ENSPTRP00000034277	89	GGG	O	GGT	N
chr8	ENSP00000004531	ENSPTRP00000034277	139	GCA	N	GCG	O
chr8	ENSP00000004531	ENSPTRP00000034277	199	ACT	N	ACC	O
chr8	ENSP00000004531	ENSPTRP00000034277	260	ATT	N	ATC	O
chr8	ENSP00000004531	ENSPTRP00000034277	378	AAA	N	AAG	O
chr8	ENSP00000004531	ENSPTRP00000034277	487	CCT	N	CCC	O
chr8	ENSP00000004531	ENSPTRP00000034277	515	AGC	O	AGT	N
chr8	ENSP00000004531	ENSPTRP00000034277	516	ATG	O	GTG	O
chr8	ENSP00000004531	ENSPTRP00000034277	517	CGG	O	TGG	O
chr8	ENSP00000004531	ENSPTRP00000034277	519	CTC	O	GTC	O
chr8	ENSP00000004531	ENSPTRP00000034277	523	TCC	O	ACC	O
chr8	ENSP00000004531	ENSPTRP00000034277	526	CCA	N	CCG	O
chr8	ENSP00000004531	ENSPTRP00000034277	541	CTA	N	CTG	O
chr8	ENSP00000004531	ENSPTRP00000034277	557	CAT	N	CAC	O
chr8	ENSP00000004531	ENSPTRP00000034277	577	TTC	O	TGC	O
chr8	ENSP00000004531	ENSPTRP00000034277	610	TTG	O	CTG	O
chr8	ENSP00000004531	ENSPTRP00000034277	669	GCA	N	ACA	N
chr8	ENSP00000004531	ENSPTRP00000034277	681	CAC	O	CAA	N
chr17	ENSP00000004921	ENSPTRP00000054545	3	GGC	O	GTC	O
chr17	ENSP00000004921	ENSPTRP00000054545	5	GCA	N	ACA	N
chr17	ENSP00000004921	ENSPTRP00000054545	8	CTC	O	CTT	N
chr17	ENSP00000004921	ENSPTRP00000054545	11	CTC	O	CTT	N
chr17	ENSP00000004921	ENSPTRP00000054545	12	GTC	O	TTC	O
chr17	ENSP00000004921	ENSPTRP00000054545	13	TGC	O	TTC	O
chr17	ENSP00000004921	ENSPTRP00000054545	14	ACC	O	ACT	N
chr17	ENSP00000004921	ENSPTRP00000054545	19	TCC	O	CCC	O
chr17	ENSP00000004921	ENSPTRP00000054545	23	GTT	N	TTT	N
chr17	ENSP00000004921	ENSPTRP00000054545	33	GTC	O	ATC	O
chr17	ENSP00000004921	ENSPTRP00000054545	37	TGG	O	CGG	O
chr12	ENSP00000004980	ENSPTRP00000008330	8	ATG	O	TTG	O
chr12	ENSP00000004980	ENSPTRP00000008330	132	AGT	N	ATT	N
chr12	ENSP00000004980	ENSPTRP00000008330	306	GCA	N	TCA	N
chr12	ENSP00000004980	ENSPTRP00000008330	403	GTC	O	GCC	O
chr12	ENSP00000004980	ENSPTRP00000008330	443	GTT	N	ATT	N
chr19	ENSP00000004982	ENSPTRP00000018605	63	CCC	O	CCG	O
chr19	ENSP00000004982	ENSPTRP00000018605	74	TTT	N	TTC	O
chr19	ENSP00000004982	ENSPTRP00000018605	149	GCG	O	GCA	N
chr19	ENSP00000004982	ENSPTRP00000018605	153	GCC	O	GCT	N
chr19	ENSP00000004982	ENSPTRP00000018605	154	CCA	N	CCC	O
chr19	ENSP00000004982	ENSPTRP00000018605	156	CCA	N	CCC	O
chr7	ENSP00000005178	ENSPTRP00000033224	120	CTC	O	CTT	N
chr7	ENSP00000005178	ENSPTRP00000033224	221	TCA	N	ACA	N
chr7	ENSP00000005178	ENSPTRP00000033224	241	ATC	O	ATT	N
chr7	ENSP00000005178	ENSPTRP00000033224	341	GCA	N	GCC	O
chr7	ENSP00000005178	ENSPTRP00000033224	392	GCT	N	GCG	O
chr11	ENSP00000005226	ENSPTRP00000048221	38	GAC	O	GAT	N
chr11	ENSP00000005226	ENSPTRP00000048221	109	GGC	O	GCC	O
chr11	ENSP00000005226	ENSPTRP00000048221	178	GAG	O	GAA	N
chr11	ENSP00000005226	ENSPTRP00000048221	194	GGC	O	GGT	N
chr11	ENSP00000005226	ENSPTRP00000048221	205	CGG	O	CGA	N
chr11	ENSP00000005226	ENSPTRP00000048221	217	GTA	N	GTG	O
chr11	ENSP00000005226	ENSPTRP00000048221	220	CGA	N	CGG	O
chr11	ENSP00000005226	ENSPTRP00000048221	240	CAT	N	CAC	O
chr11	ENSP00000005226	ENSPTRP00000048221	254	ATA	N	ACA	N
chr11	ENSP00000005226	ENSPTRP00000048221	272	AAG	O	AGG	O
chr11	ENSP00000005226	ENSPTRP00000048221	275	GTA	N	GTG	O
chr11	ENSP00000005226	ENSPTRP00000048221	291	GCA	N	GGA	N
chr11	ENSP00000005226	ENSPTRP00000048221	332	CAG	O	CAA	N
chr11	ENSP00000005226	ENSPTRP00000048221	431	GGC	O	GAC	O
chr11	ENSP00000005226	ENSPTRP00000048221	446	GAG	O	GAA	N
chr11	ENSP00000005226	ENSPTRP00000048221	506	AAT	N	AAC	O
chr11	ENSP00000005226	ENSPTRP00000048221	591	TCA	N	TCG	O
chr11	ENSP00000005226	ENSPTRP00000048221	593	TCT	N	TCC	O
chr11	ENSP00000005226	ENSPTRP00000048221	631	AGC	O	GGC	O
chr11	ENSP00000005226	ENSPTRP00000048221	664	CAG	O	CGG	O
chr11	ENSP00000005226	ENSPTRP00000048221	669	ACC	O	ACT	N
chr11	ENSP00000005226	ENSPTRP00000048221	679	CCT	N	CCC	O
chr11	ENSP00000005226	ENSPTRP00000048221	680	CCA	N	TCA	N
chr11	ENSP00000005226	ENSPTRP00000048221	741	TCT	N	TCC	O
chr11	ENSP00000005226	ENSPTRP00000048221	758	ATC	O	ATT	N
chr11	ENSP00000005226	ENSPTRP00000048221	787	CGG	O	GGG	O
chr11	ENSP00000005226	ENSPTRP00000048221	809	ATT	N	ACT	N
chr11	ENSP00000005226	ENSPTRP00000048221	861	CAA	N	CAG	O
chr7	ENSP00000005257	ENSPTRP00000032640	43	TAT	N	TAC	O
chr7	ENSP00000005257	ENSPTRP00000032640	65	GAT	N	GAC	O
chr7	ENSP00000005260	ENSPTRP00000040555	68	TCA	N	TCG	O
chr7	ENSP00000005260	ENSPTRP00000040555	69	ACT	N	ACC	O
chr7	ENSP00000005260	ENSPTRP00000040555	116	AAC	O	AAT	N
chr7	ENSP00000005260	ENSPTRP00000040555	161	ATT	N	GTT	N
chr7	ENSP00000005260	ENSPTRP00000040555	243	ATC	O	ATT	N
chr7	ENSP00000005260	ENSPTRP00000040555	255	TCT	N	TCC	O
chr7	ENSP00000005260	ENSPTRP00000040555	286	CCC	O	CCT	N
chr7	ENSP00000005260	ENSPTRP00000040555	306	ACG	O	ATG	O
chr7	ENSP00000005260	ENSPTRP00000040555	321	TCC	O	TCT	N
chr7	ENSP00000005260	ENSPTRP00000040555	405	ACA	N	ACG	O
chr7	ENSP00000005260	ENSPTRP00000040555	457	AGG	O	AGA	N
chr7	ENSP00000005260	ENSPTRP00000040555	464	GCC	O	GCT	N
chr7	ENSP00000005260	ENSPTRP00000040555	465	CCA	N	CCG	O
chr16	ENSP00000005284	ENSPTRP00000013481	95	GAA	N	GAG	O
chr16	ENSP00000005284	ENSPTRP00000013481	166	CAG	O	CAA	N
chr16	ENSP00000005284	ENSPTRP00000013481	167	CGT	N	CGA	N
chr16	ENSP00000005284	ENSPTRP00000013481	169	TCC	O	TAC	O
chr16	ENSP00000005284	ENSPTRP00000013481	171	AAA	N	AAC	O
chr16	ENSP00000005284	ENSPTRP00000013481	190	GAA	N	CAA	N
chr16	ENSP00000005284	ENSPTRP00000013481	194	GTG	O	ATG	O
chr16	ENSP00000005284	ENSPTRP00000013481	195	GTT	N	ATT	N
chr16	ENSP00000005284	ENSPTRP00000013481	211	TCC	O	TCT	N
chr16	ENSP00000005284	ENSPTRP00000013481	222	GCC	O	GCA	N
chr16	ENSP00000005284	ENSPTRP00000013481	233	AGG	O	ATG	O
chr11	ENSP00000005286	ENSPTRP00000006408	9	ACA	N	ACG	O
chr11	ENSP00000005286	ENSPTRP00000006408	10	ACA	N	GCA	N
chr11	ENSP00000005286	ENSPTRP00000006408	12	GCC	O	GGC	O
chr11	ENSP00000005286	ENSPTRP00000006408	57	GAA	N	GAG	O
chr11	ENSP00000005286	ENSPTRP00000006408	138	TAC	O	CAC	O
chr11	ENSP00000005286	ENSPTRP00000006408	168	GCC	O	GCA	N
chr11	ENSP00000005286	ENSPTRP00000006408	236	GGT	N	GGC	O
chr11	ENSP00000005286	ENSPTRP00000006408	320	AGG	O	AAG	O
chr11	ENSP00000005286	ENSPTRP00000006408	321	CAC	O	CAT	N
chr11	ENSP00000005286	ENSPTRP00000006408	472	CGG	O	CGT	N
chr11	ENSP00000005286	ENSPTRP00000006408	494	CCC	O	CCG	O
chr11	ENSP00000005286	ENSPTRP00000006408	530	TCG	O	TCA	N
chr11	ENSP00000005286	ENSPTRP00000006408	538	CGT	N	CGC	O
chr11	ENSP00000005286	ENSPTRP00000006408	602	GTG	O	CTG	O
chr11	ENSP00000005286	ENSPTRP00000006408	631	ACG	O	ACA	N
chr11	ENSP00000005286	ENSPTRP00000006408	664	GCT	N	GCC	O
chr11	ENSP00000005286	ENSPTRP00000006408	795	AAA	N	GAA	N
chr11	ENSP00000005286	ENSPTRP00000006408	796	CGG	O	CAG	O
chr11	ENSP00000005286	ENSPTRP00000006408	806	ACA	N	ATA	N
chr11	ENSP00000005286	ENSPTRP00000006408	845	ACT	N	ACC	O
chr11	ENSP00000005286	ENSPTRP00000006408	857	GTC	O	ATC	O
chr11	ENSP00000005286	ENSPTRP00000006408	859	TGC	O	TGT	N
chr11	ENSP00000005286	ENSPTRP00000006408	937	CTG	O	TTG	O
chr11	ENSP00000005286	ENSPTRP00000006408	938	GCC	O	GGC	O
chr11	ENSP00000005286	ENSPTRP00000006408	977	TCA	N	CCA	N
chr17	ENSP00000005340	ENSPTRP00000014781	251	TCA	N	TCG	O
chr17	ENSP00000005340	ENSPTRP00000014781	285	CAG	O	CAA	N
chr17	ENSP00000005340	ENSPTRP00000014781	330	AAC	O	AAT	N
chr17	ENSP00000005340	ENSPTRP00000014781	333	GCT	N	GCC	O
chr17	ENSP00000005340	ENSPTRP00000014781	418	TCC	O	TCT	N
chr17	ENSP00000005340	ENSPTRP00000014781	585	CAT	N	CAC	O
chr12	ENSP00000005386	ENSPTRP00000008310	100	CGT	N	AGT	N
chr12	ENSP00000005386	ENSPTRP00000008310	129	GAT	N	GAC	O
chr12	ENSP00000005386	ENSPTRP00000008310	166	AAT	N	GAT	N
chr12	ENSP00000005386	ENSPTRP00000008310	176	GCA	N	GCG	O
chr12	ENSP00000005386	ENSPTRP00000008310	189	GAT	N	GAC	O
chr12	ENSP00000005386	ENSPTRP00000008310	378	CTT	N	ATT	N
chr12	ENSP00000005386	ENSPTRP00000008310	458	CCA	N	ACA	N
chr12	ENSP00000005386	ENSPTRP00000008310	484	GAC	O	GAT	N
chr12	ENSP00000005386	ENSPTRP00000008310	527	CCC	O	CCT	N
chr12	ENSP00000005386	ENSPTRP00000008310	609	TTA	N	TCA	N
chr12	ENSP00000005386	ENSPTRP00000008310	654	AGT	N	AAT	N
chr7	ENSP00000005587	ENSPTRP00000032485	96	GAC	O	GAT	N
chr7	ENSP00000005587	ENSPTRP00000032485	147	ACG	O	ACA	N
chr7	ENSP00000005587	ENSPTRP00000032485	179	AAG	O	AAA	N
chr7	ENSP00000005587	ENSPTRP00000032485	207	GCT	N	GCC	O
chr7	ENSP00000005587	ENSPTRP00000032485	250	CTA	N	CCA	N
chr17	ENSP00000005905	ENSPTRP00000015236	104	GAC	O	GGC	O
chr17	ENSP00000005905	ENSPTRP00000015236	125	TCC	O	TCG	O
chr17	ENSP00000005905	ENSPTRP00000015236	189	AGT	N	AGC	O
chr17	ENSP00000005905	ENSPTRP00000015236	269	CTA	N	CTT	N
chr17	ENSP00000005905	ENSPTRP00000015236	333	ACT	N	ACG	O
chr17	ENSP00000005905	ENSPTRP00000015236	366	GAC	O	GAT	N
chr17	ENSP00000005905	ENSPTRP00000015236	400	AGT	N	AAT	N
chr17	ENSP00000005905	ENSPTRP00000015236	725	CCA	N	CTA	N
chr17	ENSP00000005905	ENSPTRP00000015236	764	GGT	N	AGT	N
chr17	ENSP00000005905	ENSPTRP00000015236	789	GAG	O	GAA	N
chr17	ENSP00000005905	ENSPTRP00000015236	820	TCT	N	TCC	O
chr17	ENSP00000005905	ENSPTRP00000015236	851	CTA	N	CTG	O
chr17	ENSP00000005905	ENSPTRP00000015236	860	TCT	N	CCT	N
chr17	ENSP00000005905	ENSPTRP00000015236	875	GAG	O	GAA	N
chr17	ENSP00000005905	ENSPTRP00000015236	885	GTT	N	ATT	N
chr17	ENSP00000005905	ENSPTRP00000015236	938	TTG	O	CTG	O
chr17	ENSP00000005905	ENSPTRP00000015236	1015	CTC	O	GTC	O
chr17	ENSP00000005905	ENSPTRP00000015236	1021	AGC	O	ACC	O
chr17	ENSP00000005905	ENSPTRP00000015236	1323	TCC	O	TCT	N
chr17	ENSP00000005905	ENSPTRP00000015236	1406	CTT	N	CTC	O
chr17	ENSP00000005905	ENSPTRP00000015236	1449	CTG	O	CTT	N
chr17	ENSP00000005905	ENSPTRP00000015236	1483	CTT	N	CTC	O
chr17	ENSP00000005905	ENSPTRP00000015236	1868	AAC	O	AGC	O
chr17	ENSP00000005905	ENSPTRP00000015236	1904	AGT	N	AGC	O
chr17	ENSP00000005905	ENSPTRP00000015236	2023	CAC	O	CAT	N
chr17	ENSP00000005905	ENSPTRP00000015236	2038	GAT	N	GAG	O
chr17	ENSP00000005905	ENSPTRP00000015236	2066	GAT	N	GAC	O
chr17	ENSP00000005905	ENSPTRP00000015236	2134	AAC	O	AAT	N
chr17	ENSP00000005905	ENSPTRP00000015236	2185	TCT	N	CCT	N
chr16	ENSP00000005995	ENSPTRP00000013094	121	GTA	N	GTG	O
chr16	ENSP00000005995	ENSPTRP00000013094	148	ACC	O	GCC	O
chr16	ENSP00000005995	ENSPTRP00000013094	224	GCT	N	GCC	O
chr16	ENSP00000005995	ENSPTRP00000013094	272	ACC	O	GCC	O
chr7	ENSP00000006015	ENSPTRP00000032504	87	GAG	O	GAA	N
chr7	ENSP00000006015	ENSPTRP00000032504	177	GCG	O	GCA	N
chr17	ENSP00000006101	ENSPTRP00000015889	68	TCC	O	TAC	O
chr17	ENSP00000006101	ENSPTRP00000015889	81	AAC	O	AGC	O
chr17	ENSP00000006101	ENSPTRP00000015889	181	GCA	N	GTA	N
chr19	ENSP00000006275	ENSPTRP00000060729	46	ATG	O	ATA	N
chr19	ENSP00000006275	ENSPTRP00000060729	49	TCG	O	TTG	O
chr19	ENSP00000006275	ENSPTRP00000060729	50	GTC	O	ATC	O
chr19	ENSP00000006275	ENSPTRP00000060729	57	CGT	N	TGT	N
chr19	ENSP00000006275	ENSPTRP00000060729	58	GTG	O	ATG	O
chr19	ENSP00000006275	ENSPTRP00000060729	59	GGC	O	AGC	O
chr19	ENSP00000006275	ENSPTRP00000060729	61	GCT	N	GTT	N
chr19	ENSP00000006275	ENSPTRP00000060729	63	GGC	O	GGT	N
chr19	ENSP00000006275	ENSPTRP00000060729	65	AGG	O	AGA	N
chr19	ENSP00000006275	ENSPTRP00000060729	70	ACG	O	AAG	O
chr19	ENSP00000006275	ENSPTRP00000060729	73	TTC	O	GTC	O
chr19	ENSP00000006275	ENSPTRP00000060729	78	GAT	N	GGT	N
chr19	ENSP00000006275	ENSPTRP00000060729	90	GCG	O	GCT	N
chr19	ENSP00000006275	ENSPTRP00000060729	93	CAG	O	CAA	N
chr19	ENSP00000006275	ENSPTRP00000060729	99	CTG	O	TTG	O
chr19	ENSP00000006275	ENSPTRP00000060729	100	CGC	O	TGC	O
chr19	ENSP00000006275	ENSPTRP00000060729	101	ACC	O	ACT	N
chr19	ENSP00000006275	ENSPTRP00000060729	104	CAG	O	CAA	N
chr19	ENSP00000006275	ENSPTRP00000060729	109	CTG	O	TTG	O
chr19	ENSP00000006275	ENSPTRP00000060729	110	CAA	N	CAG	O
chr19	ENSP00000006275	ENSPTRP00000060729	115	CCC	O	CCA	N
chr19	ENSP00000006275	ENSPTRP00000060729	118	CTC	O	ATC	O
chr19	ENSP00000006275	ENSPTRP00000060729	137	ACC	O	ACT	N
chr19	ENSP00000006275	ENSPTRP00000060729	138	TGC	O	TGT	N
chr19	ENSP00000006275	ENSPTRP00000060729	144	GCC	O	ACC	O
chr19	ENSP00000006275	ENSPTRP00000060729	150	ATT	N	ATG	O
chr19	ENSP00000006275	ENSPTRP00000060729	152	AGC	O	AGT	N
chr19	ENSP00000006275	ENSPTRP00000060729	153	GTG	O	TTG	O
chr19	ENSP00000006275	ENSPTRP00000060729	155	ACC	O	ACT	N
chr19	ENSP00000006275	ENSPTRP00000060729	157	TCC	O	TCT	N
chr19	ENSP00000006275	ENSPTRP00000060729	160	GCC	O	TCC	O
chr19	ENSP00000006275	ENSPTRP00000060729	162	CCC	O	ACC	O
chr19	ENSP00000006275	ENSPTRP00000060729	166	TTC	O	TTA	N
chr19	ENSP00000006275	ENSPTRP00000060729	170	ATT	N	ATC	O
chr2	ENSP00000006526	ENSPTRP00000020740	195	GTC	O	ATC	O
chr2	ENSP00000006526	ENSPTRP00000020740	236	CTA	N	CTG	O
chr2	ENSP00000006526	ENSPTRP00000020740	301	GCC	O	TCC	O
chr17	ENSP00000006658	ENSPTRP00000015968	29	GGA	N	GGG	O
chr17	ENSP00000006658	ENSPTRP00000015968	33	AGG	O	GGG	O
chr17	ENSP00000006658	ENSPTRP00000015968	34	ACC	O	CCC	O
chr17	ENSP00000006658	ENSPTRP00000015968	40	CCC	O	CTC	O
chr17	ENSP00000006658	ENSPTRP00000015968	66	AAA	N	AAG	O
chr17	ENSP00000006658	ENSPTRP00000015968	142	ATT	N	ATC	O
chr17	ENSP00000006658	ENSPTRP00000015968	169	ACG	O	ATG	O
chr17	ENSP00000006658	ENSPTRP00000015968	268	GAT	N	GAC	O
chr17	ENSP00000006658	ENSPTRP00000015968	383	TAC	O	TAT	N
chr17	ENSP00000006658	ENSPTRP00000015968	399	GAA	N	GAG	O
chr17	ENSP00000006658	ENSPTRP00000015968	409	CAG	O	CTG	O
chr17	ENSP00000006658	ENSPTRP00000015968	436	ACC	O	ACT	N
chr17	ENSP00000006658	ENSPTRP00000015968	499	TCA	N	ACA	N
chr17	ENSP00000006658	ENSPTRP00000015968	584	CCA	N	CCC	O
chr17	ENSP00000006658	ENSPTRP00000015968	625	AAG	O	AGG	O
chr17	ENSP00000006658	ENSPTRP00000015968	697	CGT	N	CGC	O
chr17	ENSP00000006658	ENSPTRP00000015968	788	GTG	O	ATG	O
chr7	ENSP00000006777	ENSPTRP00000033031	42	CCC	O	CCG	O
chr7	ENSP00000006777	ENSPTRP00000033031	211	GCA	N	GCG	O
chr7	ENSP00000006777	ENSPTRP00000033031	272	ACG	O	ACA	N
chr7	ENSP00000006777	ENSPTRP00000033031	274	CAC	O	CAT	N
chr7	ENSP00000006777	ENSPTRP00000033031	301	TCC	O	TCT	N
chr16	ENSP00000007264	ENSPTRP00000012926	47	CGC	O	CGT	N
chr16	ENSP00000007264	ENSPTRP00000012926	61	AGG	O	AGA	N
chr16	ENSP00000007264	ENSPTRP00000012926	65	CAG	O	CAA	N
chr16	ENSP00000007264	ENSPTRP00000012926	82	GCC	O	GCT	N
chr16	ENSP00000007264	ENSPTRP00000012926	92	GAG	O	GAT	N
chr16	ENSP00000007264	ENSPTRP00000012926	124	GAG	O	GAA	N
chr16	ENSP00000007264	ENSPTRP00000012926	147	GAT	N	GAG	O
chr16	ENSP00000007264	ENSPTRP00000012926	158	GGC	O	GGT	N
chr16	ENSP00000007264	ENSPTRP00000012926	186	CCC	O	TCC	O
chr16	ENSP00000007264	ENSPTRP00000012926	195	GAA	N	GAG	O
chr16	ENSP00000007264	ENSPTRP00000012926	286	CCA	N	CCC	O
chr16	ENSP00000007390	ENSPTRP00000012975	40	GTG	O	GGG	O
chr16	ENSP00000007390	ENSPTRP00000012975	98	CTG	O	CTC	O
chr16	ENSP00000007390	ENSPTRP00000012975	106	GCG	O	GTG	O
chr16	ENSP00000007390	ENSPTRP00000012975	139	GGG	O	GGT	N
chr16	ENSP00000007390	ENSPTRP00000012975	178	CCA	N	CCG	O
chr16	ENSP00000007390	ENSPTRP00000012975	217	GCG	O	GTG	O
chr16	ENSP00000007390	ENSPTRP00000012975	263	GAC	O	GGC	O
chr16	ENSP00000007390	ENSPTRP00000012975	294	GCT	N	GCC	O
chr19	ENSP00000007510	ENSPTRP00000018607	44	CCG	O	CCA	N
chr19	ENSP00000007510	ENSPTRP00000018607	112	CGG	O	CGA	N
chr19	ENSP00000007510	ENSPTRP00000018607	171	CAC	O	CAT	N
chr19	ENSP00000007510	ENSPTRP00000018607	258	GCC	O	GCT	N
chr19	ENSP00000007510	ENSPTRP00000018607	363	CAC	O	CGC	O
chr19	ENSP00000007510	ENSPTRP00000018607	367	AGT	N	AGA	N
chr19	ENSP00000007510	ENSPTRP00000018607	369	AGG	O	AGA	N
chr19	ENSP00000007510	ENSPTRP00000018607	520	GAC	O	GAG	O
chr19	ENSP00000007510	ENSPTRP00000018607	694	TCC	O	TCA	N
chr19	ENSP00000007510	ENSPTRP00000018607	842	CGA	N	CGT	N
chr19	ENSP00000007510	ENSPTRP00000018607	927	TCC	O	CCC	O
chr19	ENSP00000007510	ENSPTRP00000018607	941	GGG	O	GAG	O
chr19	ENSP00000007510	ENSPTRP00000018607	957	GCA	N	GCC	O
chr19	ENSP00000007510	ENSPTRP00000018607	977	GGG	O	GGA	N
chr19	ENSP00000007510	ENSPTRP00000018607	1072	TCT	N	TCC	O
chr19	ENSP00000007510	ENSPTRP00000018607	1093	GAG	O	GAA	N
chr17	ENSP00000007699	ENSPTRP00000014791	9	GGG	O	GTG	O
chr17	ENSP00000007699	ENSPTRP00000014791	55	GCT	N	ACT	N
chr17	ENSP00000007699	ENSPTRP00000014791	63	TCC	O	CCC	O
chr17	ENSP00000007699	ENSPTRP00000014791	73	GTC	O	GCC	O
chr17	ENSP00000007699	ENSPTRP00000014791	154	GGC	O	GGT	N
chr17	ENSP00000007699	ENSPTRP00000014791	163	CCT	N	CCC	O
chr17	ENSP00000007699	ENSPTRP00000014791	221	CGA	N	AGA	N
chr17	ENSP00000007699	ENSPTRP00000014791	271	CGA	N	CGG	O
chr17	ENSP00000007722	ENSPTRP00000015942	112	AAT	N	AGT	N
chr17	ENSP00000007722	ENSPTRP00000015942	150	TCA	N	TCG	O
chr17	ENSP00000007722	ENSPTRP00000015942	182	AAC	O	AAT	N
chr17	ENSP00000007722	ENSPTRP00000015942	186	AAT	N	AAC	O
chr17	ENSP00000007722	ENSPTRP00000015942	195	GGC	O	GGA	N
chr17	ENSP00000007722	ENSPTRP00000015942	215	CCC	O	CCT	N
chr17	ENSP00000007722	ENSPTRP00000015942	284	CTG	O	ATG	O
chr17	ENSP00000007722	ENSPTRP00000015942	318	AAT	N	AAC	O
chr17	ENSP00000007722	ENSPTRP00000015942	332	TTC	O	TTT	N
chr17	ENSP00000007722	ENSPTRP00000015942	358	TCA	N	TCG	O
chr17	ENSP00000007722	ENSPTRP00000015942	369	TTT	N	TTC	O
chr17	ENSP00000007722	ENSPTRP00000015942	388	GCT	N	GCC	O
chr17	ENSP00000007722	ENSPTRP00000015942	410	CTT	N	CTC	O
chr17	ENSP00000007722	ENSPTRP00000015942	426	GGG	O	GGC	O
chr17	ENSP00000007722	ENSPTRP00000015942	475	CCC	O	GCC	O
chr17	ENSP00000007722	ENSPTRP00000015942	486	ACG	O	ACA	N
chr17	ENSP00000007722	ENSPTRP00000015942	691	CCC	O	CCT	N
chr17	ENSP00000007722	ENSPTRP00000015942	751	ATC	O	ACC	O
chr17	ENSP00000007722	ENSPTRP00000015942	765	AGC	O	ACC	O
chr17	ENSP00000007722	ENSPTRP00000015942	822	TAC	O	TAT	N
chr17	ENSP00000007722	ENSPTRP00000015942	865	GAC	O	TAC	O
chr17	ENSP00000007722	ENSPTRP00000015942	923	GTT	N	ATT	N
chr17	ENSP00000007722	ENSPTRP00000015942	975	TCT	N	TCC	O
chr17	ENSP00000007722	ENSPTRP00000015942	1023	CGC	O	CAC	O
chr17	ENSP00000007722	ENSPTRP00000015942	1032	CAC	O	CAT	N
chr17	ENSP00000007735	ENSPTRP00000015604	9	AGC	O	AAC	O
chr17	ENSP00000007735	ENSPTRP00000015604	21	TGT	N	TGC	O
chr17	ENSP00000007735	ENSPTRP00000015604	38	CCC	O	CCT	N
chr17	ENSP00000007735	ENSPTRP00000015604	82	GCG	O	GCA	N
chr17	ENSP00000007735	ENSPTRP00000015604	200	ACC	O	ACT	N
chr17	ENSP00000007735	ENSPTRP00000015604	218	ACT	N	GCT	N
chr17	ENSP00000007735	ENSPTRP00000015604	270	GCG	O	GTG	O
chr17	ENSP00000007735	ENSPTRP00000015604	301	ACA	N	ACG	O
chr17	ENSP00000007735	ENSPTRP00000015604	351	TGT	N	TGC	O
chr17	ENSP00000007735	ENSPTRP00000015604	392	CTA	N	CCA	N
chr17	ENSP00000007735	ENSPTRP00000015604	396	TGT	N	TGC	O
chr6	ENSP00000008391	ENSPTRP00000031212	143	CAT	N	CAC	O
chr6	ENSP00000008391	ENSPTRP00000031212	293	GTT	N	GTC	O
chr6	ENSP00000008391	ENSPTRP00000031212	352	TTG	O	CTG	O
chr12	ENSP00000008527	ENSPTRP00000009157	200	TTT	N	TTC	O
chr12	ENSP00000008527	ENSPTRP00000009157	212	GGT	N	GGC	O
chr12	ENSP00000008527	ENSPTRP00000009157	500	CTG	O	CTA	N
chr12	ENSP00000008527	ENSPTRP00000009157	557	ATG	O	GTG	O
chr19	ENSP00000008938	ENSPTRP00000019181	13	CCC	O	CTC	O
chr19	ENSP00000008938	ENSPTRP00000019181	14	AGC	O	GGC	O
chr19	ENSP00000008938	ENSPTRP00000019181	49	CAC	O	CGC	O
chr19	ENSP00000008938	ENSPTRP00000019181	91	TGC	O	TGT	N
chr19	ENSP00000008938	ENSPTRP00000019181	104	CTC	O	CTT	N
chr19	ENSP00000008938	ENSPTRP00000019181	164	AAC	O	CAC	O
chr19	ENSP00000008938	ENSPTRP00000019181	181	AAC	O	GAC	O
chr19	ENSP00000008938	ENSPTRP00000019181	182	CAG	O	GAG	O
chr19	ENSP00000008938	ENSPTRP00000019181	185	CAC	O	AAC	O
chr12	ENSP00000009180	ENSPTRP00000007803	53	AAT	N	AAC	O
chr12	ENSP00000009180	ENSPTRP00000007803	100	TTC	O	TTT	N
chr12	ENSP00000009180	ENSPTRP00000007803	172	GTA	N	GGA	N
chr5	ENSP00000009530	ENSPTRP00000047911	4	AGG	O	CGG	O
chr5	ENSP00000009530	ENSPTRP00000047911	61	CTC	O	CTG	O
chr5	ENSP00000009530	ENSPTRP00000047911	181	TTT	N	TTC	O
chr5	ENSP00000009530	ENSPTRP00000047911	204	GAC	O	GAG	O
chr5	ENSP00000009530	ENSPTRP00000047911	280	CCG	O	CCA	N
chr1	ENSP00000010299	ENSPTRP00000000725	112	GCA	N	GCG	O
chr1	ENSP00000010299	ENSPTRP00000000725	158	CTG	O	CTA	N
chr7	ENSP00000011292	ENSPTRP00000033736	55	GGG	O	GGC	O
chr7	ENSP00000011292	ENSPTRP00000033736	64	GAC	O	GAT	N
chr7	ENSP00000011292	ENSPTRP00000033736	65	GTC	O	GTT	N
chr7	ENSP00000011292	ENSPTRP00000033736	83	GGC	O	GAC	O
chr7	ENSP00000011292	ENSPTRP00000033736	95	TCG	O	TCA	N
chr7	ENSP00000011292	ENSPTRP00000033736	98	GAC	O	GAG	O
chr7	ENSP00000011292	ENSPTRP00000033736	108	CGG	O	CAG	O
chr7	ENSP00000011292	ENSPTRP00000033736	116	ACT	N	ACC	O
chr7	ENSP00000011292	ENSPTRP00000033736	125	CTG	O	CTA	N
chr7	ENSP00000011292	ENSPTRP00000033736	137	GCG	O	GCA	N
chr7	ENSP00000011292	ENSPTRP00000033736	259	GCT	N	GCC	O
chr7	ENSP00000011292	ENSPTRP00000033736	276	CAC	O	CAT	N
chr7	ENSP00000011292	ENSPTRP00000033736	341	GCC	O	ACC	O
chr7	ENSP00000011292	ENSPTRP00000033736	349	AAC	O	AAT	N
chr7	ENSP00000011292	ENSPTRP00000033736	399	ACA	N	ACG	O
chr7	ENSP00000011473	ENSPTRP00000033518	12	ATC	O	ATA	N
chr7	ENSP00000011473	ENSPTRP00000033518	66	CCT	N	CCC	O
chr7	ENSP00000011473	ENSPTRP00000033518	68	GTT	N	ATT	N
chr7	ENSP00000011473	ENSPTRP00000033518	224	CTC	O	CTT	N
chr7	ENSP00000011473	ENSPTRP00000033518	244	ACA	N	ACG	O
chr6	ENSP00000011619	ENSPTRP00000030289	132	CCC	O	CCG	O
chr6	ENSP00000011619	ENSPTRP00000030289	153	CGT	N	CGC	O
chr6	ENSP00000011619	ENSPTRP00000030289	205	ACG	O	ACA	N
chr6	ENSP00000011619	ENSPTRP00000030289	265	TCT	N	TCC	O
chr6	ENSP00000011619	ENSPTRP00000030289	525	TCA	N	TCG	O
chr6	ENSP00000011619	ENSPTRP00000030289	586	AAA	N	AAG	O
chr6	ENSP00000011619	ENSPTRP00000030289	654	CTA	N	TTA	N
chr12	ENSP00000011653	ENSPTRP00000054833	17	GCG	O	GCA	N
chr12	ENSP00000011653	ENSPTRP00000054833	32	AAA	N	AAG	O
chr12	ENSP00000011653	ENSPTRP00000054833	35	GAT	N	GAC	O
chr12	ENSP00000011653	ENSPTRP00000054833	59	ATA	N	ACA	N
chr12	ENSP00000011653	ENSPTRP00000054833	80	GCT	N	GTT	N
chr12	ENSP00000011653	ENSPTRP00000054833	93	CCC	O	ACC	O
chr12	ENSP00000011653	ENSPTRP00000054833	112	GAG	O	GGG	O
chr12	ENSP00000011653	ENSPTRP00000054833	192	AAG	O	AAA	N
chr12	ENSP00000011653	ENSPTRP00000054833	314	CTG	O	CTC	O
chr12	ENSP00000011653	ENSPTRP00000054833	341	AGT	N	AGC	O
chr12	ENSP00000011653	ENSPTRP00000054833	352	TCG	O	TCA	N
chr12	ENSP00000011653	ENSPTRP00000054833	430	GAG	O	CAG	O
chr12	ENSP00000011653	ENSPTRP00000054833	441	GAG	O	GTG	O
chr12	ENSP00000011653	ENSPTRP00000054833	444	ACC	O	TCC	O
chr12	ENSP00000011653	ENSPTRP00000054833	446	CAG	O	CGG	O
chr12	ENSP00000011653	ENSPTRP00000054833	447	TGT	N	TGC	O
chr12	ENSP00000011653	ENSPTRP00000054833	449	CAC	O	CGC	O
chr3	ENSP00000011691	ENSPTRP00000059833	14	GCG	O	GTG	O
chr3	ENSP00000011691	ENSPTRP00000059833	30	CAG	O	CAA	N
chr3	ENSP00000011691	ENSPTRP00000059833	35	ATT	N	ATC	O
chr3	ENSP00000011691	ENSPTRP00000059833	48	GTG	O	GTC	O
chr3	ENSP00000011691	ENSPTRP00000059833	50	TAC	O	TGC	O
chr3	ENSP00000011691	ENSPTRP00000059833	52	CAT	N	CTT	N
chr3	ENSP00000011691	ENSPTRP00000059833	53	GTG	O	ATG	O
chr3	ENSP00000011691	ENSPTRP00000059833	64	ATT	N	ATC	O
chr3	ENSP00000011691	ENSPTRP00000059833	68	AGT	N	AGC	O
chr3	ENSP00000011691	ENSPTRP00000059833	71	AGC	O	AGT	N
chr19	ENSP00000012049	ENSPTRP00000019164	8	CGA	N	CGG	O
chr19	ENSP00000012049	ENSPTRP00000019164	20	GAG	O	GAA	N
chr19	ENSP00000012049	ENSPTRP00000019164	71	CCA	N	CCG	O
chr19	ENSP00000012049	ENSPTRP00000019164	103	GTT	N	GTA	N
chr19	ENSP00000012049	ENSPTRP00000019164	211	CAG	O	AAG	O
chr19	ENSP00000012049	ENSPTRP00000019164	296	GAG	O	GGG	O
chr19	ENSP00000012049	ENSPTRP00000019164	336	GTA	N	GTC	O
chr19	ENSP00000012049	ENSPTRP00000019164	349	GTC	O	GTG	O
chr19	ENSP00000012049	ENSPTRP00000019164	358	GTC	O	GCC	O
chr19	ENSP00000012443	ENSPTRP00000019194	75	ACT	N	ACC	O
chr19	ENSP00000012443	ENSPTRP00000019194	89	ATT	N	ATC	O
chr19	ENSP00000012443	ENSPTRP00000019194	128	CAT	N	CAC	O
chr19	ENSP00000012443	ENSPTRP00000019194	153	GCG	O	GCA	N
chr19	ENSP00000012443	ENSPTRP00000019194	240	TGT	N	TGC	O
chr19	ENSP00000012443	ENSPTRP00000019194	272	TTT	N	TTC	O
chr19	ENSP00000012443	ENSPTRP00000019194	299	CTC	O	CTA	N
chr19	ENSP00000012443	ENSPTRP00000019194	364	GAT	N	GAC	O
chr19	ENSP00000012443	ENSPTRP00000019194	391	CCA	N	CCG	O
chr19	ENSP00000012443	ENSPTRP00000019194	397	ATC	O	GTC	O
chr19	ENSP00000012443	ENSPTRP00000019194	431	GCC	O	GCT	N
chr19	ENSP00000012443	ENSPTRP00000019194	467	TCT	N	TCC	O
chr17	ENSP00000013034	ENSPTRP00000015997	97	CCG	O	CCC	O
chr17	ENSP00000013034	ENSPTRP00000015997	168	ACG	O	ATG	O
chr14	ENSP00000013070	ENSPTRP00000011357	329	TTA	N	TTG	O
chr14	ENSP00000013070	ENSPTRP00000011357	341	TAT	N	TAC	O
chr14	ENSP00000013070	ENSPTRP00000011357	345	GGG	O	GGC	O
chr14	ENSP00000013070	ENSPTRP00000011357	371	GAA	N	GAG	O
chr14	ENSP00000013125	ENSPTRP00000010729	12	CTG	O	TTG	O
chr14	ENSP00000013125	ENSPTRP00000010729	21	GAA	N	GAG	O
chr14	ENSP00000013125	ENSPTRP00000010729	22	CTC	O	CTG	O
chr14	ENSP00000013125	ENSPTRP00000010729	79	GCC	O	GCT	N
chr14	ENSP00000013125	ENSPTRP00000010729	215	CAG	O	CAA	N
chr14	ENSP00000013125	ENSPTRP00000010729	300	CAC	O	CAT	N
chr14	ENSP00000013125	ENSPTRP00000010729	388	ATA	N	ATG	O
chr14	ENSP00000013125	ENSPTRP00000010729	400	AGT	N	GGT	N
chr14	ENSP00000013125	ENSPTRP00000010729	444	TCT	N	TCC	O
chr7	ENSP00000013222	ENSPTRP00000032541	72	CTT	N	CTC	O
chr7	ENSP00000013222	ENSPTRP00000032541	151	CCG	O	CTG	O
chr7	ENSP00000013222	ENSPTRP00000032541	156	CTC	O	CCC	O
chr7	ENSP00000013222	ENSPTRP00000032541	202	CCG	O	TCG	O
chr7	ENSP00000013222	ENSPTRP00000032541	218	AAA	N	AAG	O
chr19	ENSP00000013807	ENSPTRP00000045044	87	ACG	O	ACC	O
chr19	ENSP00000013807	ENSPTRP00000045044	128	CCC	O	CCT	N
chr19	ENSP00000013807	ENSPTRP00000045044	154	CAT	N	CAC	O
chr19	ENSP00000013807	ENSPTRP00000045044	170	CTT	N	CTC	O
chr19	ENSP00000013807	ENSPTRP00000045044	281	AAA	N	AAG	O
chr19	ENSP00000013807	ENSPTRP00000045044	310	GTG	O	GTC	O
chr19	ENSP00000013807	ENSPTRP00000045044	313	GAA	N	GAG	O
chr19	ENSP00000013807	ENSPTRP00000045044	314	CCA	N	CCC	O
chr19	ENSP00000013807	ENSPTRP00000045044	317	AGA	N	AAA	N
chr12	ENSP00000014914	ENSPTRP00000008048	48	ACT	N	GCT	N
chr12	ENSP00000014914	ENSPTRP00000008048	61	AGG	O	CGG	O
chr12	ENSP00000014914	ENSPTRP00000008048	90	GAC	O	GAT	N
chr12	ENSP00000014914	ENSPTRP00000008048	121	AAG	O	CAG	O
chr12	ENSP00000014914	ENSPTRP00000008048	138	GCC	O	GCT	N
chr12	ENSP00000014914	ENSPTRP00000008048	170	GCT	N	GCA	N
chr12	ENSP00000014914	ENSPTRP00000008048	182	ACC	O	ATC	O
chr12	ENSP00000014914	ENSPTRP00000008048	289	GTG	O	ATG	O
chr12	ENSP00000014914	ENSPTRP00000008048	312	ACA	N	ATA	N
chr12	ENSP00000014930	ENSPTRP00000008050	29	GTT	N	GTC	O
chr10	ENSP00000016171	ENSPTRP00000040337	20	CTC	O	CTT	N
chr10	ENSP00000016171	ENSPTRP00000040337	242	CTG	O	CTC	O
chr10	ENSP00000016171	ENSPTRP00000040337	327	CGG	O	AGG	O
chr10	ENSP00000016171	ENSPTRP00000040337	374	ACG	O	ACA	N
chr10	ENSP00000016171	ENSPTRP00000040337	397	GGT	N	GGC	O
chr11	ENSP00000016913	ENSPTRP00000006396	53	GGC	O	TGC	O
chr11	ENSP00000016913	ENSPTRP00000006396	166	ATT	N	GTT	N
chr11	ENSP00000016913	ENSPTRP00000006396	205	ACG	O	ATG	O
chr11	ENSP00000016913	ENSPTRP00000006396	215	TTC	O	TCC	O
chr11	ENSP00000016913	ENSPTRP00000006396	216	GTA	N	ATA	N
chr11	ENSP00000016913	ENSPTRP00000006396	243	GAA	N	GTA	N
chr11	ENSP00000016913	ENSPTRP00000006396	244	AGC	O	AGG	O
chr11	ENSP00000016913	ENSPTRP00000006396	265	GCC	O	GTC	O
chr17	ENSP00000017003	ENSPTRP00000054327	271	GAC	O	AAC	O
chr17	ENSP00000017003	ENSPTRP00000054327	280	CTG	O	TTG	O
chr17	ENSP00000017003	ENSPTRP00000054327	290	ACG	O	ACA	N
chr17	ENSP00000017003	ENSPTRP00000054327	295	GTT	N	GCT	N
chr17	ENSP00000017003	ENSPTRP00000054327	299	GGC	O	GGA	N
chr17	ENSP00000017003	ENSPTRP00000054327	300	GGG	O	GGA	N
chr17	ENSP00000017003	ENSPTRP00000054327	317	GTG	O	GAG	O
chr17	ENSP00000017003	ENSPTRP00000054327	319	GGC	O	GGA	N
chr17	ENSP00000017003	ENSPTRP00000054327	324	TTC	O	ATC	O
chr17	ENSP00000017003	ENSPTRP00000054327	423	CTG	O	CTA	N
chr17	ENSP00000017003	ENSPTRP00000054327	474	ATT	N	ATC	O
chr17	ENSP00000017003	ENSPTRP00000054327	478	TGT	N	TGC	O
chr17	ENSP00000017003	ENSPTRP00000054327	523	TAT	N	TAC	O
chr17	ENSP00000017003	ENSPTRP00000054327	533	CTC	O	CTT	N
chr17	ENSP00000017003	ENSPTRP00000054327	610	GTG	O	GCG	O
chr17	ENSP00000017003	ENSPTRP00000054327	620	ACG	O	ATG	O
chr17	ENSP00000017003	ENSPTRP00000054327	666	CTG	O	TTG	O
chr2	ENSP00000019103	ENSPTRP00000021236	23	CAC	O	CGC	O
chr2	ENSP00000019103	ENSPTRP00000021236	81	CCG	O	CCA	N
chr2	ENSP00000019103	ENSPTRP00000021236	196	GAC	O	GAT	N
chr2	ENSP00000019103	ENSPTRP00000021236	213	GCG	O	GGG	O
chr2	ENSP00000019103	ENSPTRP00000021236	268	ATT	N	GTT	N
chr2	ENSP00000019103	ENSPTRP00000021236	313	TTC	O	TTT	N
chr2	ENSP00000019103	ENSPTRP00000021236	357	GTC	O	ATC	O
chr2	ENSP00000019103	ENSPTRP00000021236	374	CTA	N	CTG	O
chr2	ENSP00000019103	ENSPTRP00000021236	392	AAT	N	AAC	O
chr11	ENSP00000020926	ENSPTRP00000006136	16	ACA	N	ACG	O
chr11	ENSP00000020926	ENSPTRP00000006136	22	GCG	O	GCC	O
chr11	ENSP00000020926	ENSPTRP00000006136	63	AAT	N	AAC	O
chr11	ENSP00000020926	ENSPTRP00000006136	74	CGT	N	CGC	O
chr11	ENSP00000020926	ENSPTRP00000006136	100	TAT	N	TAC	O
chr11	ENSP00000020926	ENSPTRP00000006136	173	GCA	N	GCT	N
chr11	ENSP00000020926	ENSPTRP00000006136	251	CGT	N	CGC	O
chr11	ENSP00000020926	ENSPTRP00000006136	338	CGG	O	CAG	O
chr11	ENSP00000020926	ENSPTRP00000006136	365	CCT	N	CCC	O
chr11	ENSP00000020926	ENSPTRP00000006136	383	GAT	N	GAG	O
chr8	ENSP00000020945	ENSPTRP00000034651	62	GCT	N	GCA	N
chr8	ENSP00000025008	ENSPTRP00000034671	228	GAC	O	GGC	O
chr8	ENSP00000025008	ENSPTRP00000034671	416	CAC	O	CAT	N
chr8	ENSP00000025008	ENSPTRP00000034671	462	GCT	N	GCC	O
chr8	ENSP00000025008	ENSPTRP00000034671	565	CAA	N	CAG	O
chr8	ENSP00000025008	ENSPTRP00000034671	656	ATG	O	ATT	N
chr8	ENSP00000025008	ENSPTRP00000034671	679	CCC	O	CCG	O
chr8	ENSP00000025008	ENSPTRP00000034671	694	AGT	N	AGC	O
chr8	ENSP00000025008	ENSPTRP00000034671	1034	GAA	N	GCA	N
chr8	ENSP00000025008	ENSPTRP00000034671	1056	ACG	O	ATG	O
chr8	ENSP00000025008	ENSPTRP00000034671	1065	GCG	O	GCA	N
chr8	ENSP00000025008	ENSPTRP00000034671	1159	ACA	N	AAA	N
chr8	ENSP00000025008	ENSPTRP00000034671	1185	TCA	N	TCG	O
chr8	ENSP00000025008	ENSPTRP00000034671	1205	TAC	O	TAT	N
chr8	ENSP00000025008	ENSPTRP00000034671	1216	AGA	N	AAA	N
chr8	ENSP00000025008	ENSPTRP00000034671	1242	ATT	N	GTT	N
chr8	ENSP00000025008	ENSPTRP00000034671	1594	GTA	N	GTG	O
chr13	ENSP00000025301	ENSPTRP00000009917	108	TTA	N	TCA	N
chr13	ENSP00000025301	ENSPTRP00000009917	109	GAT	N	GGT	N
chr13	ENSP00000025301	ENSPTRP00000009917	217	GAT	N	GGT	N
chr13	ENSP00000025301	ENSPTRP00000009917	431	CCG	O	CCA	N
chr13	ENSP00000025301	ENSPTRP00000009917	472	ATT	N	ACT	N
chr13	ENSP00000025301	ENSPTRP00000009917	581	TAC	O	TGC	O
chr13	ENSP00000025301	ENSPTRP00000009917	632	CAG	O	CGG	O
chr13	ENSP00000025301	ENSPTRP00000009917	688	TTG	O	TCG	O
chr13	ENSP00000025301	ENSPTRP00000009917	701	GCA	N	GCG	O
chr13	ENSP00000025301	ENSPTRP00000009917	712	TTT	N	TGT	N
chr13	ENSP00000025301	ENSPTRP00000009917	741	ACG	O	ACA	N
chr13	ENSP00000025301	ENSPTRP00000009917	822	GCC	O	GTC	O
chr13	ENSP00000025301	ENSPTRP00000009917	941	CGG	O	CAG	O
chr13	ENSP00000025301	ENSPTRP00000009917	959	CCA	N	CTA	N
chr13	ENSP00000025301	ENSPTRP00000009917	994	CAG	O	CAC	O
chr13	ENSP00000025301	ENSPTRP00000009917	1052	AGT	N	AAT	N
chr13	ENSP00000025301	ENSPTRP00000009917	1054	TCA	N	TCG	O
chr13	ENSP00000025301	ENSPTRP00000009917	1110	CGG	O	CAG	O
chr13	ENSP00000025301	ENSPTRP00000009917	1220	AAC	O	AAT	N
chr13	ENSP00000025301	ENSPTRP00000009917	1260	GCG	O	GCA	N
chr13	ENSP00000025301	ENSPTRP00000009917	1292	GCT	N	GTT	N
chr13	ENSP00000025301	ENSPTRP00000009917	1296	GAA	N	CAA	N
chr13	ENSP00000025301	ENSPTRP00000009917	1317	CCG	O	CCA	N
chr13	ENSP00000025301	ENSPTRP00000009917	1324	CCA	N	TCA	N
chr13	ENSP00000025301	ENSPTRP00000009917	1349	CTT	N	ATT	N
chr13	ENSP00000025301	ENSPTRP00000009917	1384	GCT	N	TCT	N
chr13	ENSP00000025301	ENSPTRP00000009917	1401	TCA	N	ACA	N
chr13	ENSP00000025301	ENSPTRP00000009917	1453	CAA	N	GAA	N
chr13	ENSP00000025301	ENSPTRP00000009917	1461	CTG	O	CTC	O
chr13	ENSP00000025301	ENSPTRP00000009917	1473	TTG	O	CTG	O
chr13	ENSP00000025301	ENSPTRP00000009917	1495	TAT	N	TGT	N
chr13	ENSP00000025301	ENSPTRP00000009917	1612	CTC	O	CTT	N
chr13	ENSP00000025301	ENSPTRP00000009917	1692	ACC	O	ATC	O
chr13	ENSP00000025301	ENSPTRP00000009917	1720	AGT	N	GGT	N
chr13	ENSP00000025301	ENSPTRP00000009917	1831	CAG	O	CAA	N
chr12	ENSP00000025399	ENSPTRP00000008081	15	CGA	N	CGG	O
chr12	ENSP00000025399	ENSPTRP00000008081	155	CAT	N	CAC	O
chr12	ENSP00000025399	ENSPTRP00000008081	163	CTG	O	CTA	N
chr12	ENSP00000025399	ENSPTRP00000008081	254	GGC	O	GGT	N
chr16	ENSP00000026218	ENSPTRP00000012879	14	ACG	O	GCG	O
chr16	ENSP00000026218	ENSPTRP00000012879	111	CAC	O	CGC	O
chr16	ENSP00000026218	ENSPTRP00000012879	121	CCT	N	CCC	O
chr16	ENSP00000026218	ENSPTRP00000012879	161	GGC	O	GTC	O
chr16	ENSP00000026218	ENSPTRP00000012879	204	CTG	O	CTT	N
chr16	ENSP00000026218	ENSPTRP00000012879	243	AAA	N	AAG	O
chr16	ENSP00000026218	ENSPTRP00000012879	259	CTA	N	CTC	O
chr16	ENSP00000026218	ENSPTRP00000012879	273	ATG	O	ACG	O
chr16	ENSP00000026218	ENSPTRP00000012879	322	CAT	N	CAC	O
chr16	ENSP00000026218	ENSPTRP00000012879	391	ATT	N	ATC	O
chr16	ENSP00000026218	ENSPTRP00000012879	402	TTT	N	TTC	O
chr16	ENSP00000026218	ENSPTRP00000012879	495	CCG	O	CCA	N
chr16	ENSP00000026218	ENSPTRP00000012879	568	CTG	O	CCG	O
chr16	ENSP00000026218	ENSPTRP00000012879	575	AGC	O	GGC	O
chr16	ENSP00000026218	ENSPTRP00000012879	590	ATG	O	GTG	O
chr16	ENSP00000026218	ENSPTRP00000012879	592	TGT	N	CGT	N
chr16	ENSP00000026218	ENSPTRP00000012879	604	GGC	O	CGC	O
chr16	ENSP00000026218	ENSPTRP00000012879	655	AAC	O	AGC	O
chr16	ENSP00000026218	ENSPTRP00000012879	668	TGT	N	CGT	N
chr16	ENSP00000026218	ENSPTRP00000012879	704	TGC	O	TCC	O
chr16	ENSP00000026218	ENSPTRP00000012879	737	AGC	O	AGT	N
chr16	ENSP00000026218	ENSPTRP00000012879	753	ATG	O	ACG	O
chr16	ENSP00000026218	ENSPTRP00000012879	756	GGA	N	GCA	N
chr16	ENSP00000026218	ENSPTRP00000012879	758	GTC	O	GTG	O
chr5	ENSP00000029410	ENSPTRP00000054232	28	AAG	O	AAA	N
chr5	ENSP00000029410	ENSPTRP00000054232	34	CTG	O	CTC	O
chr5	ENSP00000029410	ENSPTRP00000054232	73	CGT	N	CGG	O
chr5	ENSP00000029410	ENSPTRP00000054232	96	GCA	N	GCG	O
chr5	ENSP00000029410	ENSPTRP00000054232	155	AGC	O	GGC	O
chr5	ENSP00000029410	ENSPTRP00000054232	157	GAC	O	GAT	N
chr5	ENSP00000029410	ENSPTRP00000054232	160	GCC	O	TCC	O
chr5	ENSP00000029410	ENSPTRP00000054232	161	ATG	O	ATT	N
chr5	ENSP00000029410	ENSPTRP00000054232	173	CTG	O	CGG	O
chr5	ENSP00000029410	ENSPTRP00000054232	177	TTT	N	CTT	N
chr5	ENSP00000029410	ENSPTRP00000054232	180	GCT	N	GCC	O
chr5	ENSP00000029410	ENSPTRP00000054232	188	CCG	O	CCT	N
chr5	ENSP00000029410	ENSPTRP00000054232	194	TAC	O	TTC	O
chr5	ENSP00000029410	ENSPTRP00000054232	201	GGC	O	GGG	O
chr5	ENSP00000029410	ENSPTRP00000054232	209	CAG	O	CAA	N
chr5	ENSP00000029410	ENSPTRP00000054232	213	CTG	O	CCG	O
chr5	ENSP00000029410	ENSPTRP00000054232	259	CAT	N	CAC	O
chr5	ENSP00000029410	ENSPTRP00000054232	315	GAC	O	GAT	N
chr5	ENSP00000033079	ENSPTRP00000029542	169	TCC	O	TCT	N
chr5	ENSP00000033079	ENSPTRP00000029542	190	GAC	O	GAT	N
chr5	ENSP00000033079	ENSPTRP00000029542	316	AGC	O	AAC	O
chr5	ENSP00000033079	ENSPTRP00000029542	405	CGT	N	CAT	N
chr5	ENSP00000033079	ENSPTRP00000029542	461	GCG	O	GCA	N
chr5	ENSP00000033079	ENSPTRP00000029542	550	ACT	N	ACC	O
chr5	ENSP00000033079	ENSPTRP00000029542	659	GAA	N	GGA	N
chr5	ENSP00000033079	ENSPTRP00000029542	792	GGT	N	GGA	N
chr7	ENSP00000035307	ENSPTRP00000047547	13	GCG	O	GCC	O
chr7	ENSP00000035307	ENSPTRP00000047547	48	GAG	O	GAC	O
chr7	ENSP00000035307	ENSPTRP00000047547	57	TCC	O	TCG	O
chr7	ENSP00000035307	ENSPTRP00000047547	64	AGT	N	AAT	N
chr7	ENSP00000035307	ENSPTRP00000047547	368	TCT	N	TCC	O
chr7	ENSP00000035307	ENSPTRP00000047547	550	GCG	O	GCT	N
chr7	ENSP00000035307	ENSPTRP00000047547	556	TAC	O	TAT	N
chr7	ENSP00000035307	ENSPTRP00000047547	731	CGA	N	CGG	O
chr1	ENSP00000035383	ENSPTRP00000001468	473	GCT	N	GCC	O
chr1	ENSP00000035383	ENSPTRP00000001468	736	TCA	N	TCG	O
chr1	ENSP00000035383	ENSPTRP00000001468	981	CCG	O	CCA	N
chr1	ENSP00000035383	ENSPTRP00000001468	1371	AAG	O	AAA	N
chr1	ENSP00000035383	ENSPTRP00000001468	1395	CCG	O	CCA	N
chr16	ENSP00000037243	ENSPTRP00000014277	105	TTA	N	TTG	O
chr1	ENSP00000037502	ENSPTRP00000002797	1	ATG	O	ACG	O
chr1	ENSP00000037502	ENSPTRP00000002797	36	CAG	O	CGG	O
chr1	ENSP00000037502	ENSPTRP00000002797	48	CAG	O	CAT	N
chr1	ENSP00000037502	ENSPTRP00000002797	74	TTA	N	CTA	N
chr1	ENSP00000037502	ENSPTRP00000002797	91	CGA	N	CGG	O
chr1	ENSP00000037502	ENSPTRP00000002797	101	CAA	N	CAG	O
chr1	ENSP00000037502	ENSPTRP00000002797	111	CAG	O	CAA	N
chr1	ENSP00000037502	ENSPTRP00000002797	119	AGG	O	AAG	O
chr1	ENSP00000037502	ENSPTRP00000002797	135	ACC	O	ATC	O
chr1	ENSP00000037502	ENSPTRP00000002797	159	CTA	N	CTG	O
chr1	ENSP00000037502	ENSPTRP00000002797	224	GCT	N	GTT	N
chr1	ENSP00000037502	ENSPTRP00000002797	293	ACG	O	ACA	N
chr1	ENSP00000037502	ENSPTRP00000002797	325	ACG	O	ACA	N
chr1	ENSP00000037502	ENSPTRP00000002797	370	CCG	O	CCT	N
chr1	ENSP00000037502	ENSPTRP00000002797	377	ACG	O	ACA	N
chr1	ENSP00000037502	ENSPTRP00000002797	443	ACC	O	TCC	O
chr1	ENSP00000037502	ENSPTRP00000002797	480	AAC	O	AAT	N
chrX	ENSP00000039007	ENSPTRP00000037399	125	ACG	O	ATG	O
chrX	ENSP00000039007	ENSPTRP00000037399	135	GCA	N	ACA	N
chrX	ENSP00000039007	ENSPTRP00000037399	291	GCT	N	GCG	O
chrX	ENSP00000039007	ENSPTRP00000037399	329	AAC	O	AAT	N
chr11	ENSP00000039989	ENSPTRP00000006108	7	GTT	N	GTC	O
chr11	ENSP00000039989	ENSPTRP00000006108	223	ACT	N	GCT	N
chr11	ENSP00000039989	ENSPTRP00000006108	351	CAG	O	CAA	N
chr11	ENSP00000039989	ENSPTRP00000006108	451	ACC	O	GCC	O
chr11	ENSP00000039989	ENSPTRP00000006108	557	TTC	O	ATC	O
chr11	ENSP00000039989	ENSPTRP00000006108	618	ATC	O	GTC	O
chr11	ENSP00000039989	ENSPTRP00000006108	832	GAT	N	GAC	O
chr12	ENSP00000040584	ENSPTRP00000008559	15	GCC	O	GGC	O
chr12	ENSP00000040584	ENSPTRP00000008559	30	CAG	O	CAC	O
chr12	ENSP00000040584	ENSPTRP00000008559	56	GTT	N	GTC	O
chr19	ENSP00000040663	ENSPTRP00000018031	23	AAG	O	CAG	O
chr19	ENSP00000040663	ENSPTRP00000018031	86	CTC	O	CTG	O
chr19	ENSP00000040663	ENSPTRP00000018031	97	GCC	O	TCC	O
chr19	ENSP00000040663	ENSPTRP00000018031	98	CGC	O	CGA	N
chr19	ENSP00000040663	ENSPTRP00000018031	99	GCC	O	ACC	O
chr19	ENSP00000040663	ENSPTRP00000018031	110	GAG	O	GAC	O
chr19	ENSP00000040663	ENSPTRP00000018031	111	GCC	O	ACC	O
chr19	ENSP00000040663	ENSPTRP00000018031	112	GAA	N	GGA	N
chr19	ENSP00000040663	ENSPTRP00000018031	134	GAG	O	CAG	O
chr19	ENSP00000040663	ENSPTRP00000018031	185	ATT	N	ATC	O
chr19	ENSP00000040663	ENSPTRP00000018031	200	ACA	N	ACG	O
chr19	ENSP00000040663	ENSPTRP00000018031	222	CCC	O	CCT	N
chr19	ENSP00000040663	ENSPTRP00000018031	227	ACC	O	GCC	O
chr19	ENSP00000040663	ENSPTRP00000018031	307	GAT	N	AAT	N
chr19	ENSP00000040663	ENSPTRP00000018031	316	CCT	N	CCC	O
chr4	ENSP00000040738	ENSPTRP00000027426	83	GCG	O	GCC	O
chr4	ENSP00000040738	ENSPTRP00000027426	94	TTT	N	TTC	O
chr4	ENSP00000040738	ENSPTRP00000027426	233	GCG	O	GCA	N
chr4	ENSP00000040738	ENSPTRP00000027426	303	CTA	N	CTG	O
chr4	ENSP00000040738	ENSPTRP00000027426	342	ACT	N	GCT	N
chr4	ENSP00000040738	ENSPTRP00000027426	429	ACG	O	ATG	O
chr4	ENSP00000040738	ENSPTRP00000027426	533	GGT	N	AGT	N
chr4	ENSP00000040738	ENSPTRP00000027426	554	GCC	O	CCC	O
chr4	ENSP00000040738	ENSPTRP00000027426	650	TTA	N	ATA	N
chr4	ENSP00000040738	ENSPTRP00000027426	658	ACA	N	ACG	O
chr4	ENSP00000040738	ENSPTRP00000027426	735	TCG	O	TCA	N
chr4	ENSP00000040738	ENSPTRP00000027426	1071	TGC	O	TGT	N
chr4	ENSP00000040738	ENSPTRP00000027426	1075	AGA	N	AGG	O
chr4	ENSP00000040738	ENSPTRP00000027426	1185	CGT	N	CGC	O
chr4	ENSP00000040738	ENSPTRP00000027426	1209	ATA	N	ATC	O
chr4	ENSP00000040738	ENSPTRP00000027426	1271	ACT	N	GCT	N
chr4	ENSP00000040738	ENSPTRP00000027426	1337	GTC	O	GGC	O
chr4	ENSP00000040738	ENSPTRP00000027426	1369	GCT	N	GGT	N
chr4	ENSP00000040738	ENSPTRP00000027426	1404	GGT	N	AGT	N
chr4	ENSP00000040738	ENSPTRP00000027426	1462	AGC	O	GGC	O
chr4	ENSP00000040738	ENSPTRP00000027426	1510	AGG	O	GGG	O
chr4	ENSP00000040738	ENSPTRP00000027426	1547	CAA	N	GAA	N
chr4	ENSP00000040738	ENSPTRP00000027426	1626	AGA	N	ACA	N
chr4	ENSP00000040738	ENSPTRP00000027426	1633	GTG	O	ATG	O
chr4	ENSP00000040738	ENSPTRP00000027426	1645	GTT	N	ATT	N
chr4	ENSP00000040738	ENSPTRP00000027426	1653	GCT	N	GCC	O
chr4	ENSP00000040738	ENSPTRP00000027426	1829	GCA	N	GCG	O
chr4	ENSP00000040738	ENSPTRP00000027426	1834	GTG	O	GTA	N
chr4	ENSP00000040738	ENSPTRP00000027426	1898	ATT	N	ATA	N
chr4	ENSP00000040738	ENSPTRP00000027426	1969	ACA	N	ACT	N
chr4	ENSP00000040738	ENSPTRP00000027426	2095	CTC	O	CAC	O
chr4	ENSP00000040738	ENSPTRP00000027426	2154	TTG	O	GTG	O
chr4	ENSP00000040738	ENSPTRP00000027426	2247	ATG	O	GTG	O
chr4	ENSP00000040738	ENSPTRP00000027426	2321	GTA	N	GTG	O
chr4	ENSP00000040738	ENSPTRP00000027426	2327	GCT	N	GCC	O
chr4	ENSP00000040738	ENSPTRP00000027426	2404	ACC	O	AAC	O
chr4	ENSP00000040738	ENSPTRP00000027426	2522	AGC	O	AGT	N
chr4	ENSP00000040738	ENSPTRP00000027426	2558	GGG	O	GCG	O
chr4	ENSP00000040738	ENSPTRP00000027426	2684	GGT	N	CGT	N
chr4	ENSP00000040738	ENSPTRP00000027426	2708	CCT	N	CTT	N
chr4	ENSP00000040738	ENSPTRP00000027426	2711	GTG	O	ATG	O
chr4	ENSP00000040738	ENSPTRP00000027426	3013	AGA	N	AGG	O
chr1	ENSP00000040877	ENSPTRP00000003591	96	GTG	O	TTG	O
chr1	ENSP00000040877	ENSPTRP00000003591	136	GGC	O	GAC	O
chr1	ENSP00000040877	ENSPTRP00000003591	142	GAA	N	GAG	O
chr1	ENSP00000040877	ENSPTRP00000003591	149	CCA	N	CCC	O
chr1	ENSP00000040877	ENSPTRP00000003591	166	ACC	O	GCC	O
chr1	ENSP00000040877	ENSPTRP00000003591	184	GCC	O	GCA	N
chr1	ENSP00000040877	ENSPTRP00000003591	217	CCT	N	CCC	O
chr1	ENSP00000040877	ENSPTRP00000003591	221	CTG	O	CCG	O
chr1	ENSP00000040877	ENSPTRP00000003591	249	GCC	O	ACC	O
chr1	ENSP00000040877	ENSPTRP00000003591	292	GTG	O	GTA	N
chr1	ENSP00000040877	ENSPTRP00000003591	361	GCG	O	GTG	O
chr1	ENSP00000040877	ENSPTRP00000003591	392	TCC	O	ACC	O
chr1	ENSP00000040877	ENSPTRP00000003591	439	CCA	N	CCG	O
chr1	ENSP00000040877	ENSPTRP00000003591	458	ATT	N	TTT	N
chr1	ENSP00000040877	ENSPTRP00000003591	484	GCT	N	GCC	O
chr1	ENSP00000040877	ENSPTRP00000003591	496	AAT	N	CAT	N
chr1	ENSP00000040877	ENSPTRP00000003591	560	AGA	N	AGG	O
chr1	ENSP00000040877	ENSPTRP00000003591	652	CAG	O	CAA	N
chr1	ENSP00000040877	ENSPTRP00000003591	678	AGT	N	GGT	N
chr1	ENSP00000040877	ENSPTRP00000003591	694	CTG	O	TTG	O
chr1	ENSP00000040877	ENSPTRP00000003591	776	ATC	O	ATT	N
chr1	ENSP00000040877	ENSPTRP00000003591	866	TTG	O	TCG	O
chr1	ENSP00000040877	ENSPTRP00000003591	973	GCG	O	GCT	N
chr1	ENSP00000040877	ENSPTRP00000003591	989	GCT	N	CCT	N
chr1	ENSP00000040877	ENSPTRP00000003591	1048	ATA	N	GTA	N
chr1	ENSP00000040877	ENSPTRP00000003591	1138	ATT	N	ATG	O
chr1	ENSP00000040877	ENSPTRP00000003591	1184	GAC	O	GAT	N
chr1	ENSP00000040877	ENSPTRP00000003591	1246	ACG	O	ACA	N
chr1	ENSP00000040877	ENSPTRP00000003591	1254	TTA	N	TTG	O
chr1	ENSP00000040877	ENSPTRP00000003591	1273	ATA	N	ATT	N
chr1	ENSP00000040877	ENSPTRP00000003591	1340	CAG	O	CAA	N
chr1	ENSP00000040877	ENSPTRP00000003591	1347	ACA	N	GCA	N
chr1	ENSP00000040877	ENSPTRP00000003591	1442	TCC	O	CCC	O
chr1	ENSP00000040877	ENSPTRP00000003591	1463	AGA	N	AGG	O
chr1	ENSP00000040877	ENSPTRP00000003591	1466	GTT	N	GTC	O
chr1	ENSP00000040877	ENSPTRP00000003591	1528	GAT	N	GAC	O
chr1	ENSP00000040877	ENSPTRP00000003591	1548	AAA	N	AGA	N
chr1	ENSP00000040877	ENSPTRP00000003591	1562	CTG	O	CTA	N
chr1	ENSP00000040877	ENSPTRP00000003591	1596	AAT	N	AAC	O
chr1	ENSP00000040877	ENSPTRP00000003591	1598	CAT	N	CAC	O
chr19	ENSP00000042931	ENSPTRP00000017994	40	CTT	N	CTC	O
chr19	ENSP00000042931	ENSPTRP00000017994	68	TAT	N	TAC	O
chr19	ENSP00000042931	ENSPTRP00000017994	132	GCA	N	GCG	O
chr19	ENSP00000042931	ENSPTRP00000017994	193	GCA	N	GCG	O
chr19	ENSP00000042931	ENSPTRP00000017994	237	ACG	O	ACC	O
chr19	ENSP00000042931	ENSPTRP00000017994	267	CAC	O	CAT	N
chr19	ENSP00000042931	ENSPTRP00000017994	284	TAC	O	TAT	N
chr19	ENSP00000042931	ENSPTRP00000017994	405	GTC	O	GCC	O
chr22	ENSP00000043402	ENSPTRP00000049843	57	GCT	N	GCC	O
chr22	ENSP00000043402	ENSPTRP00000049843	58	GCC	O	ACC	O
chr22	ENSP00000043402	ENSPTRP00000049843	78	CGT	N	CGC	O
chr22	ENSP00000043402	ENSPTRP00000049843	97	GAT	N	GAC	O
chr22	ENSP00000043402	ENSPTRP00000049843	102	ACT	N	ACC	O
chr22	ENSP00000043402	ENSPTRP00000049843	219	CCG	O	CCA	N
chr22	ENSP00000043402	ENSPTRP00000049843	258	AAC	O	AAT	N
chr22	ENSP00000043402	ENSPTRP00000049843	279	CGC	O	CGA	N
chr22	ENSP00000043402	ENSPTRP00000049843	313	ACC	O	ACT	N
chr22	ENSP00000043402	ENSPTRP00000049843	382	TCA	N	TCC	O
chr7	ENSP00000046087	ENSPTRP00000032776	3	GCC	O	GCT	N
chr7	ENSP00000046087	ENSPTRP00000032776	4	TTC	O	TAC	O
chr7	ENSP00000046087	ENSPTRP00000032776	38	CGG	O	CAG	O
chr7	ENSP00000046087	ENSPTRP00000032776	67	AGT	N	CGT	N
chr7	ENSP00000046087	ENSPTRP00000032776	72	GCG	O	GCA	N
chr7	ENSP00000046087	ENSPTRP00000032776	142	CTC	O	CTT	N
chr7	ENSP00000046087	ENSPTRP00000032776	247	CGA	N	CCA	N
chr7	ENSP00000046087	ENSPTRP00000032776	252	AAC	O	AAT	N
chr7	ENSP00000046087	ENSPTRP00000032776	305	GGA	N	GGG	O
chr5	ENSP00000046794	ENSPTRP00000029923	122	GGG	O	GGC	O
chr5	ENSP00000046794	ENSPTRP00000029923	274	TCA	N	CCA	N
chr5	ENSP00000046794	ENSPTRP00000029923	303	AAG	O	AAA	N
chr5	ENSP00000046794	ENSPTRP00000029923	326	CAG	O	CAA	N
chr5	ENSP00000046794	ENSPTRP00000029923	354	CCT	N	TCT	N
chr5	ENSP00000046794	ENSPTRP00000029923	378	CCA	N	CCG	O
chr5	ENSP00000046794	ENSPTRP00000029923	411	CCC	O	CCT	N
chr5	ENSP00000046794	ENSPTRP00000029923	447	GTC	O	GTT	N
chr5	ENSP00000046794	ENSPTRP00000029923	455	ACA	N	ACC	O
chr16	ENSP00000053243	ENSPTRP00000013275	81	AAC	O	AGC	O
chr6	ENSP00000053468	ENSPTRP00000031041	8	GGT	N	GGG	O
chr6	ENSP00000053468	ENSPTRP00000031041	17	GGA	N	GCA	N
chr6	ENSP00000053468	ENSPTRP00000031041	25	ACT	N	ACC	O
chr6	ENSP00000053468	ENSPTRP00000031041	58	TTG	O	TCG	O
chr6	ENSP00000053468	ENSPTRP00000031041	64	ACA	N	ACG	O
chr6	ENSP00000053468	ENSPTRP00000031041	198	GAA	N	GCA	N
chr17	ENSP00000053867	ENSPTRP00000015777	91	GCA	N	GCC	O
chr17	ENSP00000053867	ENSPTRP00000015777	93	GGG	O	GGT	N
chr17	ENSP00000053867	ENSPTRP00000015777	166	CCG	O	CCA	N
chr17	ENSP00000053867	ENSPTRP00000015777	214	CGG	O	CAG	O
chr17	ENSP00000053867	ENSPTRP00000015777	256	ATC	O	GTC	O
chr17	ENSP00000053867	ENSPTRP00000015777	301	TCG	O	TCA	N
chr17	ENSP00000053867	ENSPTRP00000015777	382	ACG	O	ATG	O
chr17	ENSP00000053867	ENSPTRP00000015777	418	CGA	N	CGG	O
chr1	ENSP00000054650	ENSPTRP00000000183	25	CGG	O	CGA	N
chr1	ENSP00000054650	ENSPTRP00000000183	99	AGT	N	AAT	N
chr1	ENSP00000054650	ENSPTRP00000000183	170	ACC	O	CCC	O
chr1	ENSP00000054650	ENSPTRP00000000183	172	AAC	O	AGC	O
chr1	ENSP00000054650	ENSPTRP00000000183	211	CTG	O	CTA	N
chr1	ENSP00000054650	ENSPTRP00000000183	222	GCT	N	GCC	O
chr1	ENSP00000054668	ENSPTRP00000055352	6	TTT	N	TAT	N
chr1	ENSP00000054668	ENSPTRP00000055352	8	CTT	N	CTG	O
chr1	ENSP00000054668	ENSPTRP00000055352	24	TGC	O	TTC	O
chr1	ENSP00000054668	ENSPTRP00000055352	26	GGC	O	GGA	N
chr1	ENSP00000054668	ENSPTRP00000055352	28	TTC	O	TTA	N
chr1	ENSP00000054668	ENSPTRP00000055352	29	AAC	O	AAT	N
chr1	ENSP00000054668	ENSPTRP00000055352	30	TCA	N	CCA	N
chr1	ENSP00000054668	ENSPTRP00000055352	37	ATT	N	CTT	N
chr1	ENSP00000054668	ENSPTRP00000055352	54	GAC	O	GAT	N
chr1	ENSP00000054668	ENSPTRP00000055352	88	TCA	N	TCG	O
chr1	ENSP00000054668	ENSPTRP00000055352	130	ACT	N	CCT	N
chr1	ENSP00000054668	ENSPTRP00000055352	136	AAA	N	AAC	O
chr1	ENSP00000054668	ENSPTRP00000055352	137	TAC	O	TAT	N
chr11	ENSP00000054950	ENSPTRP00000009944	3	CGC	O	GGC	O
chr11	ENSP00000054950	ENSPTRP00000009944	9	CGC	O	CAC	O
chr11	ENSP00000054950	ENSPTRP00000009944	23	GCG	O	GCA	N
chr11	ENSP00000054950	ENSPTRP00000009944	37	CGC	O	TGC	O
chr11	ENSP00000054950	ENSPTRP00000009944	132	GAT	N	GTT	N
chr11	ENSP00000054950	ENSPTRP00000009944	212	CTG	O	CTA	N
chr11	ENSP00000054950	ENSPTRP00000009944	242	CCA	N	CTA	N
chr11	ENSP00000054950	ENSPTRP00000009944	256	CGG	O	CAG	O
chr11	ENSP00000054950	ENSPTRP00000009944	291	GAA	N	GAG	O
chr11	ENSP00000054950	ENSPTRP00000009944	313	GTC	O	GTT	N
chr7	ENSP00000055077	ENSPTRP00000032986	18	TCT	N	CCT	N
chr7	ENSP00000055077	ENSPTRP00000032986	42	TAT	N	TAC	O
chr7	ENSP00000055077	ENSPTRP00000032986	96	CCA	N	CCG	O
chr7	ENSP00000055077	ENSPTRP00000032986	148	GAC	O	GAT	N
chr7	ENSP00000055077	ENSPTRP00000032986	172	AAT	N	AAC	O
chr7	ENSP00000055077	ENSPTRP00000032986	177	ATC	O	ATT	N
chr7	ENSP00000055077	ENSPTRP00000032986	272	AAT	N	AAC	O
chr7	ENSP00000055077	ENSPTRP00000032986	333	TCT	N	TCC	O
chr7	ENSP00000056217	ENSPTRP00000033951	8	CGT	N	CAT	N
chr7	ENSP00000056217	ENSPTRP00000033951	26	GCT	N	ACT	N
chr7	ENSP00000056217	ENSPTRP00000033951	74	ACG	O	ATG	O
chr7	ENSP00000056217	ENSPTRP00000033951	107	GTA	N	ATA	N
chr7	ENSP00000056217	ENSPTRP00000033951	212	CCT	N	TCT	N
chr7	ENSP00000056217	ENSPTRP00000033951	376	GCG	O	GCA	N
chr7	ENSP00000056217	ENSPTRP00000033951	411	ATA	N	ATC	O
chr7	ENSP00000056217	ENSPTRP00000033951	429	ATG	O	GTG	O
chr7	ENSP00000056217	ENSPTRP00000033951	452	TCG	O	TTG	O
chr7	ENSP00000056217	ENSPTRP00000033951	457	AGG	O	AGA	N
chr7	ENSP00000056217	ENSPTRP00000033951	487	GAA	N	GGA	N
chr7	ENSP00000056217	ENSPTRP00000033951	543	AGG	O	GGG	O
chr7	ENSP00000056217	ENSPTRP00000033951	577	GCC	O	GTC	O
chr7	ENSP00000056217	ENSPTRP00000033951	731	CAG	O	GAG	O
chr7	ENSP00000056217	ENSPTRP00000033951	759	CCT	N	CGT	N
chr7	ENSP00000056217	ENSPTRP00000033951	782	CCC	O	CCT	N
chr7	ENSP00000056217	ENSPTRP00000033951	795	CCA	N	CTA	N
chr7	ENSP00000056217	ENSPTRP00000033951	812	CCG	O	CCA	N
chr7	ENSP00000056217	ENSPTRP00000033951	826	CCC	O	TCC	O
chr7	ENSP00000056217	ENSPTRP00000033951	900	CCG	O	CCA	N
chr7	ENSP00000056217	ENSPTRP00000033951	1149	AGC	O	AGT	N
chr7	ENSP00000056217	ENSPTRP00000033951	1170	CAT	N	CAC	O
chr7	ENSP00000056217	ENSPTRP00000033951	1231	ACG	O	ATG	O
chr7	ENSP00000056217	ENSPTRP00000033951	1367	GAA	N	GAG	O
chr7	ENSP00000056217	ENSPTRP00000033951	1458	CAT	N	CAC	O
chr7	ENSP00000056217	ENSPTRP00000033951	1465	TTC	O	TTT	N
chr7	ENSP00000056217	ENSPTRP00000033951	1521	TAC	O	TAT	N
chr7	ENSP00000056217	ENSPTRP00000033951	1526	AAT	N	AAC	O
chr7	ENSP00000056217	ENSPTRP00000033951	1527	GAT	N	GAC	O
chr7	ENSP00000056217	ENSPTRP00000033951	1528	GAA	N	GAG	O
chr7	ENSP00000056217	ENSPTRP00000033951	1593	GTG	O	GTA	N
chr7	ENSP00000056233	ENSPTRP00000032469	40	ACC	O	AGC	O
chr7	ENSP00000056233	ENSPTRP00000032469	42	CTG	O	CTC	O
chr7	ENSP00000056233	ENSPTRP00000032469	47	CTG	O	CTA	N
chr7	ENSP00000056233	ENSPTRP00000032469	110	GCA	N	GCG	O
chr7	ENSP00000056233	ENSPTRP00000032469	146	GGC	O	GGT	N
chr7	ENSP00000056233	ENSPTRP00000032469	193	GGG	O	GAG	O
chr7	ENSP00000056233	ENSPTRP00000032469	227	GAT	N	AAT	N
chr7	ENSP00000056233	ENSPTRP00000032469	276	TCA	N	TTA	N
chr7	ENSP00000056233	ENSPTRP00000032469	429	AAT	N	AGT	N
chr7	ENSP00000056233	ENSPTRP00000032469	444	GAA	N	GAT	N
chr7	ENSP00000056233	ENSPTRP00000032469	450	TGC	O	TGT	N
chr7	ENSP00000056233	ENSPTRP00000032469	466	GGT	N	GGC	O
chr7	ENSP00000056233	ENSPTRP00000032469	469	TAC	O	CAC	O
chr7	ENSP00000056233	ENSPTRP00000032469	505	ACT	N	AGT	N
chr7	ENSP00000056233	ENSPTRP00000032469	515	CCG	O	CCT	N
chr7	ENSP00000056233	ENSPTRP00000032469	528	CTT	N	CCT	N
chr7	ENSP00000056233	ENSPTRP00000032469	532	GAT	N	GAC	O
chr7	ENSP00000056233	ENSPTRP00000032469	681	GCC	O	GCT	N
chr7	ENSP00000056233	ENSPTRP00000032469	688	ACC	O	GCC	O
chr7	ENSP00000056233	ENSPTRP00000032469	689	CAA	N	CGA	N
chr7	ENSP00000056233	ENSPTRP00000032469	691	GGA	N	AGA	N
chr6	ENSP00000058691	ENSPTRP00000031833	17	GCC	O	GTC	O
chr6	ENSP00000058691	ENSPTRP00000031833	28	CCG	O	CCA	N
chr6	ENSP00000058691	ENSPTRP00000031833	183	GTC	O	TTC	O
chr20	ENSP00000064571	ENSPTRP00000023470	89	AAG	O	AAA	N
chr3	ENSP00000064724	ENSPTRP00000026870	20	GGG	O	GGC	O
chr3	ENSP00000064724	ENSPTRP00000026870	178	TGC	O	TGT	N
chr11	ENSP00000064778	ENSPTRP00000039390	117	AAC	O	AAT	N
chr11	ENSP00000064778	ENSPTRP00000039390	167	CAT	N	CAC	O
chr12	ENSP00000070846	ENSPTRP00000050160	179	CAC	O	CGC	O
chr12	ENSP00000070846	ENSPTRP00000050160	295	TTC	O	TTT	N
chr12	ENSP00000070846	ENSPTRP00000050160	325	GCC	O	GCG	O
chr12	ENSP00000070846	ENSPTRP00000050160	345	GGG	O	GGT	N
chr12	ENSP00000070846	ENSPTRP00000050160	366	CTG	O	CCG	O
chr12	ENSP00000070846	ENSPTRP00000050160	398	CTC	O	CCC	O
chr12	ENSP00000070846	ENSPTRP00000050160	410	GAC	O	GAT	N
chr12	ENSP00000070846	ENSPTRP00000050160	570	GCT	N	CCT	N
chr12	ENSP00000070846	ENSPTRP00000050160	623	CCA	N	CCG	O
chr12	ENSP00000070846	ENSPTRP00000050160	679	CAT	N	CAC	O
chr12	ENSP00000070846	ENSPTRP00000050160	811	CGC	O	CGT	N
chr7	ENSP00000072869	ENSPTRP00000033867	66	AGT	N	GGT	N
chr7	ENSP00000072869	ENSPTRP00000033867	292	CGG	O	TGG	O
chr7	ENSP00000072869	ENSPTRP00000033867	307	TCC	O	CCC	O
chr7	ENSP00000072869	ENSPTRP00000033867	335	CTG	O	CTC	O
chr7	ENSP00000072869	ENSPTRP00000033867	337	GTT	N	CTT	N
chr7	ENSP00000072869	ENSPTRP00000033867	418	GTG	O	ATG	O
chr7	ENSP00000072869	ENSPTRP00000033867	457	AAC	O	GAC	O
chr7	ENSP00000072869	ENSPTRP00000033867	479	GCC	O	GCT	N
chr7	ENSP00000072869	ENSPTRP00000033867	484	CTC	O	CTG	O
chr7	ENSP00000072869	ENSPTRP00000033867	626	CCG	O	CTG	O
chr2	ENSP00000074304	ENSPTRP00000039019	27	GCC	O	GCG	O
chr2	ENSP00000074304	ENSPTRP00000039019	163	GTA	N	GTG	O
chr2	ENSP00000074304	ENSPTRP00000039019	197	CCT	N	CCC	O
chr2	ENSP00000074304	ENSPTRP00000039019	205	GCG	O	GCA	N
chr2	ENSP00000074304	ENSPTRP00000039019	226	GGT	N	GGC	O
chr2	ENSP00000074304	ENSPTRP00000039019	242	CAT	N	CAC	O
chr2	ENSP00000074304	ENSPTRP00000039019	504	ACC	O	ACT	N
chr2	ENSP00000074304	ENSPTRP00000039019	604	ACT	N	GCT	N
chr2	ENSP00000074304	ENSPTRP00000039019	782	TTG	O	CTG	O
chr12	ENSP00000075120	ENSPTRP00000007897	11	ATA	N	ATC	O
chr12	ENSP00000075120	ENSPTRP00000007897	70	TTT	N	TTC	O
chr12	ENSP00000075120	ENSPTRP00000007897	72	GTC	O	ATC	O
chr12	ENSP00000075120	ENSPTRP00000007897	258	CTA	N	CTG	O
chr12	ENSP00000075120	ENSPTRP00000007897	374	GTA	N	GTG	O
chr12	ENSP00000075120	ENSPTRP00000007897	376	TTC	O	TTT	N
chr12	ENSP00000075120	ENSPTRP00000007897	422	TCC	O	TCT	N
chr12	ENSP00000075503	ENSPTRP00000008008	146	CTC	O	CTT	N
chr12	ENSP00000075503	ENSPTRP00000008008	150	AAA	N	ACA	N
chr12	ENSP00000075503	ENSPTRP00000008008	154	GGG	O	GGT	N
chr12	ENSP00000075503	ENSPTRP00000008008	165	ATC	O	ATT	N
chr12	ENSP00000075503	ENSPTRP00000008008	175	AAA	N	AAG	O
chr12	ENSP00000075503	ENSPTRP00000008008	199	CAG	O	CAC	O
chr12	ENSP00000075503	ENSPTRP00000008008	233	AAG	O	GAG	O
chr12	ENSP00000075503	ENSPTRP00000008008	244	GAG	O	GAT	N
chr12	ENSP00000075503	ENSPTRP00000008008	257	ATT	N	ATC	O
chr12	ENSP00000075503	ENSPTRP00000008008	277	TAC	O	TAT	N
chr12	ENSP00000075503	ENSPTRP00000008008	295	CCA	N	CCT	N
chr12	ENSP00000075503	ENSPTRP00000008008	316	CTC	O	CTG	O
chr12	ENSP00000075503	ENSPTRP00000008008	333	ACC	O	AAC	O
chr12	ENSP00000075503	ENSPTRP00000008008	358	ATC	O	ATT	N
chr12	ENSP00000075503	ENSPTRP00000008008	386	ACT	N	GCT	N
chr19	ENSP00000078429	ENSPTRP00000017423	156	TCT	N	TCC	O
chr19	ENSP00000078429	ENSPTRP00000017423	247	CGG	O	AGG	O
chr19	ENSP00000078429	ENSPTRP00000017423	296	GAT	N	GAC	O
chr19	ENSP00000078445	ENSPTRP00000017497	3	ACG	O	ATG	O
chr19	ENSP00000078445	ENSPTRP00000017497	47	GGT	N	GGC	O
chr19	ENSP00000078445	ENSPTRP00000017497	110	CCC	O	CCT	N
chr19	ENSP00000078445	ENSPTRP00000017497	133	TCC	O	CCC	O
chr19	ENSP00000078445	ENSPTRP00000017497	136	ACC	O	CCC	O
chr19	ENSP00000078445	ENSPTRP00000017497	189	AGT	N	AGC	O
chr19	ENSP00000078445	ENSPTRP00000017497	206	GGG	O	GGC	O
chr19	ENSP00000078445	ENSPTRP00000017497	207	GCT	N	GCC	O
chr19	ENSP00000078445	ENSPTRP00000017497	267	TAT	N	TAC	O
chr19	ENSP00000078445	ENSPTRP00000017497	325	GCA	N	GCG	O
chr19	ENSP00000078445	ENSPTRP00000017497	365	AAC	O	AAT	N
chr19	ENSP00000078445	ENSPTRP00000017497	372	GCT	N	GCC	O
chr19	ENSP00000078445	ENSPTRP00000017497	392	CGA	N	CAA	N
chr19	ENSP00000078445	ENSPTRP00000017497	415	ACG	O	ATG	O
chr19	ENSP00000078445	ENSPTRP00000017497	436	GCC	O	CCC	O
chr17	ENSP00000083182	ENSPTRP00000016097	561	AGC	O	AAC	O
chr19	ENSP00000084798	ENSPTRP00000019294	49	CCT	N	CCC	O
chr19	ENSP00000084798	ENSPTRP00000019294	126	TAC	O	TAT	N
chr19	ENSP00000085068	ENSPTRP00000019793	17	GTC	O	ATC	O
chr19	ENSP00000085068	ENSPTRP00000019793	31	ATC	O	GTC	O
chr19	ENSP00000085068	ENSPTRP00000019793	38	GTC	O	ATC	O
chr19	ENSP00000085068	ENSPTRP00000019793	116	TTG	O	CTG	O
chr19	ENSP00000085068	ENSPTRP00000019793	172	GCC	O	ACC	O
chr19	ENSP00000085068	ENSPTRP00000019793	182	CTG	O	ATG	O
chr19	ENSP00000085068	ENSPTRP00000019793	189	GTC	O	GCC	O
chr19	ENSP00000085068	ENSPTRP00000019793	198	AAA	N	AAG	O
chr19	ENSP00000085219	ENSPTRP00000018557	25	GTT	N	GCT	N
chr19	ENSP00000085219	ENSPTRP00000018557	51	GGT	N	CGT	N
chr19	ENSP00000085219	ENSPTRP00000018557	111	CTC	O	GTC	O
chr19	ENSP00000085219	ENSPTRP00000018557	126	GAG	O	GCG	O
chr19	ENSP00000085219	ENSPTRP00000018557	259	GAC	O	GAG	O
chr19	ENSP00000085219	ENSPTRP00000018557	277	GTA	N	ATA	N
chr19	ENSP00000085219	ENSPTRP00000018557	281	AAG	O	AAA	N
chr19	ENSP00000085219	ENSPTRP00000018557	292	TTC	O	CTC	O
chr19	ENSP00000085219	ENSPTRP00000018557	293	ACG	O	ATG	O
chr19	ENSP00000085219	ENSPTRP00000018557	295	AAC	O	AAT	N
chr19	ENSP00000085219	ENSPTRP00000018557	297	CGC	O	CAC	O
chr19	ENSP00000085219	ENSPTRP00000018557	321	GAA	N	GCA	N
chr19	ENSP00000085219	ENSPTRP00000018557	342	CCG	O	CCA	N
chr19	ENSP00000085219	ENSPTRP00000018557	430	ATG	O	ACG	O
chr19	ENSP00000085219	ENSPTRP00000018557	442	TGT	N	TGC	O
chr19	ENSP00000085219	ENSPTRP00000018557	478	GAC	O	GGC	O
chr19	ENSP00000085219	ENSPTRP00000018557	488	AAT	N	AAC	O
chr19	ENSP00000085219	ENSPTRP00000018557	555	CAG	O	CGG	O
chr19	ENSP00000085219	ENSPTRP00000018557	587	CTT	N	CTC	O
chr19	ENSP00000085219	ENSPTRP00000018557	669	CGT	N	CAT	N
chr19	ENSP00000085219	ENSPTRP00000018557	692	CTC	O	TTC	O
chr19	ENSP00000085219	ENSPTRP00000018557	696	CTC	O	CTG	O
chr19	ENSP00000085219	ENSPTRP00000018557	751	TGC	O	TAC	O
chr19	ENSP00000085219	ENSPTRP00000018557	770	ATG	O	ACG	O
chr19	ENSP00000085219	ENSPTRP00000018557	780	TCC	O	ACC	O
chr19	ENSP00000085219	ENSPTRP00000018557	785	AGA	N	AGC	O
chr19	ENSP00000085219	ENSPTRP00000018557	788	CCG	O	CCA	N
chr19	ENSP00000085219	ENSPTRP00000018557	804	GTG	O	ATG	O
chr19	ENSP00000085219	ENSPTRP00000018557	815	CCA	N	TCA	N
chr19	ENSP00000085219	ENSPTRP00000018557	826	ATC	O	ATT	N
chrY	ENSP00000155093	ENSPTRP00000038749	51	ACT	N	GCT	N
chrY	ENSP00000155093	ENSPTRP00000038749	69	GTT	N	ATT	N
chrY	ENSP00000155093	ENSPTRP00000038749	94	ATC	O	ATT	N
chrY	ENSP00000155093	ENSPTRP00000038749	103	GAT	N	GAC	O
chrY	ENSP00000155093	ENSPTRP00000038749	147	GGA	N	GAA	N
chrY	ENSP00000155093	ENSPTRP00000038749	186	GTC	O	ATC	O
chrY	ENSP00000155093	ENSPTRP00000038749	249	GTG	O	GTA	N
chrY	ENSP00000155093	ENSPTRP00000038749	559	CTG	O	CTC	O
chrY	ENSP00000155093	ENSPTRP00000038749	560	AGA	N	AAA	N
chrY	ENSP00000155093	ENSPTRP00000038749	601	TTC	O	TTG	O
chrY	ENSP00000155093	ENSPTRP00000038749	695	ATT	N	ATC	O
chr2	ENSP00000155926	ENSPTRP00000020055	318	GCA	N	GGA	N
chrX	ENSP00000156084	ENSPTRP00000037558	26	ATG	O	CTG	O
chrX	ENSP00000156084	ENSPTRP00000037558	34	GGA	N	GGG	O
chrX	ENSP00000156084	ENSPTRP00000037558	118	GGC	O	GGA	N
chrX	ENSP00000156084	ENSPTRP00000037558	301	TAC	O	TAT	N
chrX	ENSP00000156084	ENSPTRP00000037558	389	ACA	N	ACG	O
chrX	ENSP00000156084	ENSPTRP00000037558	396	GAA	N	GAG	O
chrX	ENSP00000156084	ENSPTRP00000037558	543	GCT	N	GCG	O
chr15	ENSP00000156471	ENSPTRP00000011771	17	CAA	N	CAG	O
chr15	ENSP00000156471	ENSPTRP00000011771	86	TCT	N	TCC	O
chr15	ENSP00000156471	ENSPTRP00000011771	258	ATT	N	ATC	O
chr15	ENSP00000156471	ENSPTRP00000011771	500	GGC	O	GGT	N
chr15	ENSP00000156471	ENSPTRP00000011771	579	CGG	O	CGT	N
chr15	ENSP00000156471	ENSPTRP00000011771	649	GTG	O	GTA	N
chr15	ENSP00000156471	ENSPTRP00000011771	757	AAA	N	AAG	O
chr15	ENSP00000156471	ENSPTRP00000011771	827	ACA	N	ACG	O
chr15	ENSP00000156471	ENSPTRP00000011771	947	TAT	N	TAC	O
chr15	ENSP00000156471	ENSPTRP00000011771	1006	ACG	O	ACA	N
chr15	ENSP00000156471	ENSPTRP00000011771	1264	CAA	N	CAG	O
chr15	ENSP00000156471	ENSPTRP00000011771	1393	GAG	O	GAA	N
chr15	ENSP00000156471	ENSPTRP00000011771	1447	ACT	N	ACC	O
chr15	ENSP00000156471	ENSPTRP00000011771	1454	TTA	N	TTG	O
chr15	ENSP00000156471	ENSPTRP00000011771	1458	ACC	O	GCC	O
chr15	ENSP00000156471	ENSPTRP00000011771	1462	GTA	N	GCA	N
chr15	ENSP00000156471	ENSPTRP00000011771	1481	CCG	O	CCA	N
chr17	ENSP00000156626	ENSPTRP00000016467	69	AGG	O	AGA	N
chr17	ENSP00000156626	ENSPTRP00000016467	80	GTG	O	GCG	O
chr17	ENSP00000156626	ENSPTRP00000016467	97	ACC	O	GCC	O
chr17	ENSP00000156626	ENSPTRP00000016467	152	GAG	O	CAG	O
chr17	ENSP00000156626	ENSPTRP00000016467	175	ACG	O	ATG	O
chr17	ENSP00000156626	ENSPTRP00000016467	179	ACG	O	ACA	N
chr17	ENSP00000156626	ENSPTRP00000016467	189	GCA	N	GCG	O
chr17	ENSP00000156626	ENSPTRP00000016467	221	ACA	N	ACG	O
chr17	ENSP00000156626	ENSPTRP00000016467	386	CAC	O	CAT	N
chr17	ENSP00000156626	ENSPTRP00000016467	435	CTT	N	CTC	O
chr17	ENSP00000156626	ENSPTRP00000016467	543	ACT	N	ACC	O
chr17	ENSP00000156626	ENSPTRP00000016467	565	ATA	N	ACA	N
chr19	ENSP00000156825	ENSPTRP00000045258	89	GTC	O	GTT	N
chr19	ENSP00000156825	ENSPTRP00000045258	130	GCG	O	GCA	N
chr19	ENSP00000156825	ENSPTRP00000045258	279	GAG	O	GAA	N
chr3	ENSP00000157600	ENSPTRP00000025133	10	CCA	N	CCG	O
chr3	ENSP00000157600	ENSPTRP00000025133	36	TCG	O	TCA	N
chr3	ENSP00000157600	ENSPTRP00000025133	136	CTC	O	CTT	N
chr3	ENSP00000157600	ENSPTRP00000025133	149	GGT	N	GGC	O
chr3	ENSP00000157600	ENSPTRP00000025133	214	CAG	O	CAA	N
chr3	ENSP00000157600	ENSPTRP00000025133	225	GCT	N	GCC	O
chr3	ENSP00000157600	ENSPTRP00000025133	249	GCG	O	GTG	O
chr3	ENSP00000157600	ENSPTRP00000025133	346	GCG	O	GCA	N
chr3	ENSP00000157600	ENSPTRP00000025133	364	CGC	O	CTC	O
chr19	ENSP00000157812	ENSPTRP00000018835	127	AAC	O	AAT	N
chr19	ENSP00000157812	ENSPTRP00000018835	210	TGT	N	TGC	O
chr19	ENSP00000157812	ENSPTRP00000018835	240	CTG	O	CTA	N
chr19	ENSP00000157812	ENSPTRP00000018835	270	ATC	O	ATT	N
chr19	ENSP00000157812	ENSPTRP00000018835	375	ATT	N	ATC	O
chr17	ENSP00000158009	ENSPTRP00000015374	36	TCA	N	CCA	N
chr17	ENSP00000158009	ENSPTRP00000015374	132	AAT	N	AAC	O
chr17	ENSP00000158009	ENSPTRP00000015374	156	CTT	N	CTC	O
chr17	ENSP00000158762	ENSPTRP00000058119	91	CTG	O	TTG	O
chr17	ENSP00000158762	ENSPTRP00000058119	207	CAT	N	CAC	O
chr17	ENSP00000158762	ENSPTRP00000058119	448	AGG	O	AGA	N
chr17	ENSP00000158762	ENSPTRP00000058119	449	AGC	O	GGC	O
chr17	ENSP00000158762	ENSPTRP00000058119	450	CTT	N	TTT	N
chr17	ENSP00000158762	ENSPTRP00000058119	455	TCC	O	TCT	N
chr17	ENSP00000158762	ENSPTRP00000058119	456	AAA	N	ATA	N
chr17	ENSP00000158762	ENSPTRP00000058119	457	GTC	O	GTA	N
chr17	ENSP00000158762	ENSPTRP00000058119	458	CGG	O	CAG	O
chr17	ENSP00000158762	ENSPTRP00000058119	480	ATC	O	GTC	O
chr17	ENSP00000158762	ENSPTRP00000058119	535	CGC	O	CCC	O
chr17	ENSP00000158762	ENSPTRP00000058119	578	GCG	O	GCA	N
chr17	ENSP00000158762	ENSPTRP00000058119	675	GAC	O	GAT	N
chr17	ENSP00000158762	ENSPTRP00000058119	692	CTA	N	CTG	O
chr17	ENSP00000158762	ENSPTRP00000058119	732	CGT	N	CGG	O
chr17	ENSP00000158771	ENSPTRP00000014734	67	GTT	N	GTC	O
chr17	ENSP00000158771	ENSPTRP00000014734	109	ACC	O	ACT	N
chr17	ENSP00000158771	ENSPTRP00000014734	111	TTT	N	TTC	O
chr17	ENSP00000158771	ENSPTRP00000014734	151	GCC	O	GCT	N
chr17	ENSP00000158771	ENSPTRP00000014734	223	GAG	O	GAA	N
chr17	ENSP00000158771	ENSPTRP00000014734	237	CTT	N	CTC	O
chr6	ENSP00000159060	ENSPTRP00000031968	56	GCA	N	GCG	O
chr6	ENSP00000159060	ENSPTRP00000031968	87	TGC	O	TGT	N
chr6	ENSP00000159060	ENSPTRP00000031968	88	AGA	N	GGA	N
chr6	ENSP00000159060	ENSPTRP00000031968	157	GTC	O	GTT	N
chr6	ENSP00000159060	ENSPTRP00000031968	173	GCA	N	GCG	O
chr6	ENSP00000159060	ENSPTRP00000031968	192	ACT	N	ACC	O
chr6	ENSP00000159060	ENSPTRP00000031968	241	TTC	O	TGC	O
chr6	ENSP00000159060	ENSPTRP00000031968	346	GAG	O	GAA	N
chr6	ENSP00000159060	ENSPTRP00000031968	360	ACA	N	ACG	O
chr6	ENSP00000159060	ENSPTRP00000031968	378	TGG	O	CGG	O
chr6	ENSP00000159060	ENSPTRP00000031968	394	ACA	N	ACG	O
chr6	ENSP00000159060	ENSPTRP00000031968	421	ATA	N	ATG	O
chr6	ENSP00000159060	ENSPTRP00000031968	431	CCA	N	CCG	O
chr6	ENSP00000159060	ENSPTRP00000031968	458	TCC	O	TCA	N
chr6	ENSP00000159060	ENSPTRP00000031968	487	CTT	N	TTT	N
chr6	ENSP00000159060	ENSPTRP00000031968	549	CAC	O	CGC	O
chr19	ENSP00000159087	ENSPTRP00000018205	108	GCC	O	GCT	N
chr19	ENSP00000159087	ENSPTRP00000018205	112	ACC	O	CCC	O
chr19	ENSP00000159087	ENSPTRP00000018205	115	TAT	N	GAT	N
chr19	ENSP00000159087	ENSPTRP00000018205	117	AGC	O	AAC	O
chr19	ENSP00000159087	ENSPTRP00000018205	129	AAA	N	AAG	O
chr19	ENSP00000159087	ENSPTRP00000018205	149	ATC	O	ATT	N
chr19	ENSP00000159087	ENSPTRP00000018205	173	CTG	O	CTA	N
chr19	ENSP00000159087	ENSPTRP00000018205	197	CCG	O	CCC	O
chr19	ENSP00000159087	ENSPTRP00000018205	376	CTT	N	CTG	O
chr19	ENSP00000159087	ENSPTRP00000018205	758	GTT	N	GTC	O
chr19	ENSP00000159087	ENSPTRP00000018205	890	GAG	O	GAA	N
chr19	ENSP00000159087	ENSPTRP00000018205	932	GCC	O	GCT	N
chr19	ENSP00000159087	ENSPTRP00000018205	991	TCA	N	TCG	O
chr19	ENSP00000159087	ENSPTRP00000018205	1050	CAT	N	CAC	O
chr19	ENSP00000159087	ENSPTRP00000018205	1146	GCA	N	GCC	O
chr19	ENSP00000159087	ENSPTRP00000018205	1175	CCC	O	CCA	N
chr19	ENSP00000159087	ENSPTRP00000018205	1202	CTA	N	CTG	O
chr19	ENSP00000160262	ENSPTRP00000017837	103	TCT	N	TCC	O
chr19	ENSP00000160262	ENSPTRP00000017837	130	CCG	O	CAG	O
chr19	ENSP00000160262	ENSPTRP00000017837	132	GGC	O	GGT	N
chr19	ENSP00000160262	ENSPTRP00000017837	143	GAT	N	GGT	N
chr19	ENSP00000160262	ENSPTRP00000017837	318	ATT	N	ACT	N
chr19	ENSP00000160262	ENSPTRP00000017837	327	CAT	N	CCT	N
chr19	ENSP00000160262	ENSPTRP00000017837	370	GGA	N	AGA	N
chr19	ENSP00000160262	ENSPTRP00000017837	418	AGA	N	ACA	N
chr19	ENSP00000160262	ENSPTRP00000017837	514	CAA	N	AAA	N
chr19	ENSP00000160262	ENSPTRP00000017837	537	GAA	N	CAA	N
chr7	ENSP00000160373	ENSPTRP00000033598	23	GCG	O	GCA	N
chr7	ENSP00000160373	ENSPTRP00000033598	195	GTA	N	ATA	N
chr7	ENSP00000160373	ENSPTRP00000033598	236	ACT	N	ACC	O
chr7	ENSP00000160373	ENSPTRP00000033598	315	AAT	N	AGT	N
chr7	ENSP00000160373	ENSPTRP00000033598	316	GCT	N	GCG	O
chr7	ENSP00000160373	ENSPTRP00000033598	325	ACC	O	ACT	N
chr7	ENSP00000160373	ENSPTRP00000033598	348	AGT	N	GGT	N
chr7	ENSP00000160373	ENSPTRP00000033598	350	ACC	O	ACT	N
chr7	ENSP00000160373	ENSPTRP00000033598	512	GTG	O	GCG	O
chr7	ENSP00000160373	ENSPTRP00000033598	673	GCC	O	GTC	O
chr7	ENSP00000160373	ENSPTRP00000033598	870	CAT	N	CGT	N
chr7	ENSP00000160373	ENSPTRP00000033598	897	TCC	O	TGC	O
chr7	ENSP00000160373	ENSPTRP00000033598	1045	ATC	O	ATT	N
chr7	ENSP00000160373	ENSPTRP00000033598	1095	TGT	N	TGC	O
chr7	ENSP00000160373	ENSPTRP00000033598	1648	GTG	O	GAG	O
chr7	ENSP00000160382	ENSPTRP00000033382	40	ACA	N	ACG	O
chr7	ENSP00000160382	ENSPTRP00000033382	184	GTT	N	GTC	O
chr7	ENSP00000160382	ENSPTRP00000033382	220	ATC	O	ATT	N
chr7	ENSP00000160382	ENSPTRP00000033382	302	CCT	N	CCC	O
chr7	ENSP00000160382	ENSPTRP00000033382	342	TAC	O	TAT	N
chr7	ENSP00000160382	ENSPTRP00000033382	355	CAG	O	CAA	N
chr16	ENSP00000160827	ENSPTRP00000013617	27	CGC	O	TGC	O
chr16	ENSP00000160827	ENSPTRP00000013617	55	GAT	N	CAT	N
chr16	ENSP00000160827	ENSPTRP00000013617	58	GCG	O	GCT	N
chr16	ENSP00000160827	ENSPTRP00000013617	122	AGT	N	AGC	O
chr16	ENSP00000160827	ENSPTRP00000013617	204	AAT	N	AAC	O
chr16	ENSP00000160827	ENSPTRP00000013617	211	TCC	O	ACC	O
chr16	ENSP00000160827	ENSPTRP00000013617	216	AGT	N	ACT	N
chr16	ENSP00000160827	ENSPTRP00000013617	247	CAT	N	CAC	O
chr16	ENSP00000160827	ENSPTRP00000013617	320	TAT	N	TAC	O
chr16	ENSP00000160827	ENSPTRP00000013617	382	GCC	O	GTC	O
chr16	ENSP00000160827	ENSPTRP00000013617	444	CTC	O	CTG	O
chr16	ENSP00000160827	ENSPTRP00000013617	642	GGG	O	GGA	N
chr16	ENSP00000161006	ENSPTRP00000013097	10	CTG	O	CCG	O
chr16	ENSP00000161006	ENSPTRP00000013097	100	TAC	O	TCC	O
chr16	ENSP00000161006	ENSPTRP00000013097	127	GAG	O	CAG	O
chr16	ENSP00000161006	ENSPTRP00000013097	136	GAA	N	GAG	O
chr16	ENSP00000161006	ENSPTRP00000013097	139	TGT	N	CGT	N
chr16	ENSP00000161006	ENSPTRP00000013097	140	GCA	N	GCG	O
chr16	ENSP00000161006	ENSPTRP00000013097	169	CTC	O	CTG	O
chr19	ENSP00000161559	ENSPTRP00000018992	30	CCG	O	CCA	N
chr19	ENSP00000161559	ENSPTRP00000018992	53	CTC	O	CTA	N
chr19	ENSP00000161559	ENSPTRP00000018992	56	CAC	O	TAC	O
chr19	ENSP00000161559	ENSPTRP00000018992	83	GCA	N	GTA	N
chr19	ENSP00000161559	ENSPTRP00000018992	95	AAC	O	TAC	O
chr19	ENSP00000161559	ENSPTRP00000018992	101	ATA	N	ACA	N
chr19	ENSP00000161559	ENSPTRP00000018992	156	CCT	N	CCC	O
chr19	ENSP00000161559	ENSPTRP00000018992	168	GAA	N	GTA	N
chr19	ENSP00000161559	ENSPTRP00000018992	169	CCT	N	TCT	N
chr19	ENSP00000161559	ENSPTRP00000018992	186	CCG	O	CCA	N
chr19	ENSP00000161559	ENSPTRP00000018992	287	CCT	N	CCC	O
chr19	ENSP00000161559	ENSPTRP00000018992	308	TGC	O	CGC	O
chr19	ENSP00000161559	ENSPTRP00000018992	413	AAC	O	AAT	N
chr19	ENSP00000161559	ENSPTRP00000018992	438	GTG	O	CTG	O
chr19	ENSP00000161559	ENSPTRP00000018992	446	GTA	N	TTA	N
chr5	ENSP00000161863	ENSPTRP00000029337	209	AAT	N	AGT	N
chr5	ENSP00000161863	ENSPTRP00000029337	265	CGG	O	AGG	O
chr5	ENSP00000161863	ENSPTRP00000029337	325	AGT	N	AGC	O
chr5	ENSP00000161863	ENSPTRP00000029337	565	ACA	N	TCA	N
chr5	ENSP00000161863	ENSPTRP00000029337	612	CTT	N	CTA	N
chr5	ENSP00000161863	ENSPTRP00000029337	652	AGT	N	AAT	N
chr5	ENSP00000161863	ENSPTRP00000029337	863	ACA	N	ACG	O
chr5	ENSP00000161863	ENSPTRP00000029337	893	GCT	N	GCC	O
chr5	ENSP00000161863	ENSPTRP00000029337	959	CGG	O	CGA	N
chr5	ENSP00000161863	ENSPTRP00000029337	960	GAC	O	GAT	N
chr5	ENSP00000161863	ENSPTRP00000029337	1107	CTT	N	CTG	O
chr5	ENSP00000161863	ENSPTRP00000029337	1114	ACA	N	AAA	N
chr5	ENSP00000161863	ENSPTRP00000029337	1239	CAT	N	CAC	O
chr5	ENSP00000161863	ENSPTRP00000029337	1243	GGT	N	GGC	O
chr5	ENSP00000161863	ENSPTRP00000029337	1329	ATA	N	ACA	N
chr5	ENSP00000161863	ENSPTRP00000029337	1409	CTG	O	CAG	O
chr5	ENSP00000161863	ENSPTRP00000029337	1414	TTG	O	TTA	N
chr19	ENSP00000162044	ENSPTRP00000048870	135	ATT	N	ATC	O
chr19	ENSP00000162044	ENSPTRP00000048870	302	CGT	N	CAT	N
chr19	ENSP00000162044	ENSPTRP00000048870	424	GAG	O	GGG	O
chr19	ENSP00000162044	ENSPTRP00000048870	437	GCT	N	GCC	O
chr19	ENSP00000162044	ENSPTRP00000048870	439	GGT	N	GGC	O
chr12	ENSP00000162391	ENSPTRP00000007900	268	TCC	O	CCC	O
chr12	ENSP00000162391	ENSPTRP00000007900	341	ACA	N	CCA	N
chr12	ENSP00000162391	ENSPTRP00000007900	354	GCG	O	GCA	N
chr12	ENSP00000162391	ENSPTRP00000007900	554	TCA	N	CCA	N
chr12	ENSP00000162749	ENSPTRP00000007808	56	TCG	O	TCT	N
chr12	ENSP00000162749	ENSPTRP00000007808	171	GGT	N	GGG	O
chr12	ENSP00000162749	ENSPTRP00000007808	178	GAG	O	GAC	O
chr12	ENSP00000162749	ENSPTRP00000007808	218	ATT	N	ATC	O
chr12	ENSP00000162749	ENSPTRP00000007808	270	AAC	O	ACC	O
chr14	ENSP00000163416	ENSPTRP00000011349	31	AAT	N	AAC	O
chr14	ENSP00000163416	ENSPTRP00000011349	53	ATA	N	ACA	N
chr14	ENSP00000163416	ENSPTRP00000011349	100	AAT	N	AAC	O
chr14	ENSP00000163416	ENSPTRP00000011349	141	AGA	N	AAA	N
chr14	ENSP00000163416	ENSPTRP00000011349	185	AGT	N	AAT	N
chr14	ENSP00000163416	ENSPTRP00000011349	220	AAA	N	AAG	O
chr14	ENSP00000163416	ENSPTRP00000011349	246	GCC	O	GCT	N
chr14	ENSP00000163416	ENSPTRP00000011349	247	TCG	O	TCA	N
chr14	ENSP00000163416	ENSPTRP00000011349	350	TTT	N	CTT	N
chr14	ENSP00000163416	ENSPTRP00000011349	359	GCC	O	GCT	N
chr14	ENSP00000163416	ENSPTRP00000011349	396	GCC	O	GCA	N
chr14	ENSP00000163416	ENSPTRP00000011349	439	CTG	O	CTC	O
chr14	ENSP00000163416	ENSPTRP00000011349	464	AGT	N	AAT	N
chr14	ENSP00000163416	ENSPTRP00000011349	487	GGC	O	GGT	N
chr14	ENSP00000163416	ENSPTRP00000011349	622	CTC	O	CTG	O
chr11	ENSP00000164139	ENSPTRP00000006629	21	GGC	O	GGT	N
chr11	ENSP00000164139	ENSPTRP00000006629	116	CTG	O	GTG	O
chr11	ENSP00000164139	ENSPTRP00000006629	142	GCC	O	GCG	O
chr11	ENSP00000164139	ENSPTRP00000006629	145	CTT	N	CTC	O
chr11	ENSP00000164139	ENSPTRP00000006629	156	TAT	N	TAC	O
chr11	ENSP00000164139	ENSPTRP00000006629	180	GCC	O	GCT	N
chr11	ENSP00000164139	ENSPTRP00000006629	226	CCC	O	CCT	N
chr11	ENSP00000164139	ENSPTRP00000006629	371	AGG	O	AAG	O
chr11	ENSP00000164139	ENSPTRP00000006629	436	GCA	N	GCG	O
chr11	ENSP00000164139	ENSPTRP00000006629	514	TCT	N	TCC	O
chr11	ENSP00000164139	ENSPTRP00000006629	627	ATC	O	ATT	N
chr11	ENSP00000164139	ENSPTRP00000006629	838	CCG	O	CCA	N
chr19	ENSP00000164227	ENSPTRP00000048640	23	GCC	O	GCT	N
chr19	ENSP00000164227	ENSPTRP00000048640	85	CCC	O	CCG	O
chr19	ENSP00000164227	ENSPTRP00000048640	397	GCA	N	ACA	N
chr19	ENSP00000164227	ENSPTRP00000048640	430	GCC	O	ACC	O
chr15	ENSP00000164305	ENSPTRP00000012126	220	AAA	N	AAG	O
chr15	ENSP00000164305	ENSPTRP00000012126	299	TGG	O	TTG	O
chr15	ENSP00000164305	ENSPTRP00000012126	421	GTT	N	GTC	O
chr15	ENSP00000164305	ENSPTRP00000012126	460	CCG	O	CCC	O
chr15	ENSP00000164305	ENSPTRP00000012126	462	GAC	O	AAC	O
chr15	ENSP00000164305	ENSPTRP00000012126	537	ATA	N	GTA	N
chrX	ENSP00000164640	ENSPTRP00000038621	70	AGT	N	AGA	N
chrX	ENSP00000164640	ENSPTRP00000038621	73	CAG	O	CAT	N
chrX	ENSP00000164640	ENSPTRP00000038621	96	ATC	O	AGC	O
chrX	ENSP00000164640	ENSPTRP00000038621	102	ATC	O	GTC	O
chrX	ENSP00000164640	ENSPTRP00000038621	255	CCC	O	CTC	O
chrX	ENSP00000164640	ENSPTRP00000038621	416	ATA	N	ATC	O
chrX	ENSP00000164640	ENSPTRP00000038621	510	GCT	N	CCT	N
chrX	ENSP00000164640	ENSPTRP00000038621	604	GCC	O	GGC	O
chrX	ENSP00000164640	ENSPTRP00000038621	620	CCG	O	CCA	N
chr19	ENSP00000166139	ENSPTRP00000017265	64	TCC	O	TCT	N
chr19	ENSP00000166139	ENSPTRP00000017265	196	CGA	N	CGG	O
chr19	ENSP00000166139	ENSPTRP00000017265	197	GCG	O	GTG	O
chr19	ENSP00000166139	ENSPTRP00000017265	248	GAG	O	AAG	O
chr19	ENSP00000166139	ENSPTRP00000017265	252	GGT	N	GAT	N
chr19	ENSP00000166139	ENSPTRP00000017265	255	TCT	N	TCG	O
chr1	ENSP00000166244	ENSPTRP00000000553	22	GCC	O	GCA	N
chr1	ENSP00000166244	ENSPTRP00000000553	112	CCT	N	CCC	O
chr1	ENSP00000166244	ENSPTRP00000000553	172	AGT	N	GGT	N
chr1	ENSP00000166244	ENSPTRP00000000553	290	TGT	N	TGC	O
chr1	ENSP00000166244	ENSPTRP00000000553	299	TCC	O	TCT	N
chr1	ENSP00000166244	ENSPTRP00000000553	304	GCC	O	TCC	O
chr1	ENSP00000166244	ENSPTRP00000000553	315	CGT	N	CGC	O
chr1	ENSP00000166244	ENSPTRP00000000553	419	TCC	O	TCT	N
chr1	ENSP00000166244	ENSPTRP00000000553	457	TCG	O	TCA	N
chr1	ENSP00000166244	ENSPTRP00000000553	463	CCC	O	CCG	O
chr1	ENSP00000166244	ENSPTRP00000000553	476	AAG	O	AAA	N
chr1	ENSP00000166244	ENSPTRP00000000553	506	ACC	O	ACG	O
chr1	ENSP00000166244	ENSPTRP00000000553	542	ACC	O	ACT	N
chr1	ENSP00000166244	ENSPTRP00000000553	707	CGC	O	CAC	O
chr1	ENSP00000166244	ENSPTRP00000000553	711	ATT	N	ATC	O
chr1	ENSP00000166244	ENSPTRP00000000553	723	ACC	O	GCC	O
chr1	ENSP00000166244	ENSPTRP00000000553	729	GAC	O	GAT	N
chr1	ENSP00000166244	ENSPTRP00000000553	884	CGC	O	CTC	O
chr1	ENSP00000166244	ENSPTRP00000000553	907	ACA	N	ACT	N
chr1	ENSP00000166244	ENSPTRP00000000553	917	GTC	O	GCC	O
chr1	ENSP00000166244	ENSPTRP00000000553	932	GGC	O	GGT	N
chr1	ENSP00000166244	ENSPTRP00000000553	946	CGG	O	CAG	O
chr1	ENSP00000166244	ENSPTRP00000000553	953	GCG	O	GCA	N
chr5	ENSP00000166345	ENSPTRP00000028622	2	GAC	O	GAT	N
chr5	ENSP00000166345	ENSPTRP00000028622	8	CTG	O	TTG	O
chr5	ENSP00000166345	ENSPTRP00000028622	16	GCC	O	GCG	O
chr5	ENSP00000166345	ENSPTRP00000028622	83	AAA	N	AGA	N
chr5	ENSP00000166345	ENSPTRP00000028622	245	GCC	O	GCT	N
chr5	ENSP00000166345	ENSPTRP00000028622	293	GTT	N	GTC	O
chr5	ENSP00000166345	ENSPTRP00000028622	321	CCA	N	CCG	O
chr5	ENSP00000166345	ENSPTRP00000028622	345	TAC	O	TGC	O
chr5	ENSP00000166345	ENSPTRP00000028622	414	CTG	O	CTA	N
chr5	ENSP00000166345	ENSPTRP00000028622	429	GCA	N	GCG	O
chr14	ENSP00000167106	ENSPTRP00000011159	8	GCT	N	GTT	N
chr14	ENSP00000167106	ENSPTRP00000011159	40	CAG	O	GAG	O
chr14	ENSP00000167106	ENSPTRP00000011159	195	ACC	O	ACT	N
chr14	ENSP00000167106	ENSPTRP00000011159	221	AGT	N	AGC	O
chr14	ENSP00000167106	ENSPTRP00000011159	267	CCG	O	CCA	N
chr14	ENSP00000167106	ENSPTRP00000011159	349	ACT	N	CCT	N
chr14	ENSP00000167106	ENSPTRP00000011159	358	CTT	N	CTC	O
chr14	ENSP00000167106	ENSPTRP00000011159	359	AAC	O	AAT	N
chr17	ENSP00000167586	ENSPTRP00000015622	6	CGC	O	CGT	N
chr17	ENSP00000167586	ENSPTRP00000015622	41	CGC	O	CGT	N
chr17	ENSP00000167586	ENSPTRP00000015622	63	TGC	O	TAC	O
chr17	ENSP00000167586	ENSPTRP00000015622	84	TTT	N	TTC	O
chr17	ENSP00000167586	ENSPTRP00000015622	107	GGT	N	AGT	N
chr17	ENSP00000167586	ENSPTRP00000015622	123	AAT	N	AAC	O
chr17	ENSP00000167586	ENSPTRP00000015622	141	GCC	O	GCT	N
chr17	ENSP00000167586	ENSPTRP00000015622	144	GAA	N	GAG	O
chr17	ENSP00000167586	ENSPTRP00000015622	185	AAT	N	AAC	O
chr17	ENSP00000167586	ENSPTRP00000015622	215	GAA	N	GAG	O
chr17	ENSP00000167586	ENSPTRP00000015622	253	CAC	O	CAT	N
chr17	ENSP00000167588	ENSPTRP00000015569	101	CAA	N	CAG	O
chr17	ENSP00000167588	ENSPTRP00000015569	129	AGT	N	AAT	N
chr17	ENSP00000167588	ENSPTRP00000015569	237	GTC	O	GCC	O
chr17	ENSP00000167588	ENSPTRP00000015569	292	ACC	O	ACT	N
chr17	ENSP00000167588	ENSPTRP00000015569	310	TTG	O	CTG	O
chr17	ENSP00000167588	ENSPTRP00000015569	330	TCG	O	TCA	N
chr17	ENSP00000167588	ENSPTRP00000015569	345	AAC	O	GAC	O
chr17	ENSP00000167588	ENSPTRP00000015569	362	CGA	N	CGG	O
chr2	ENSP00000168148	ENSPTRP00000022349	49	GTA	N	GCA	N
chr2	ENSP00000168148	ENSPTRP00000022349	101	GCT	N	ACT	N
chr2	ENSP00000168148	ENSPTRP00000022349	137	TCC	O	TCT	N
chr2	ENSP00000168148	ENSPTRP00000022349	155	TTG	O	TTT	N
chr2	ENSP00000168148	ENSPTRP00000022349	156	GGA	N	CGA	N
chrX	ENSP00000168216	ENSPTRP00000037656	50	CAA	N	CAG	O
chrX	ENSP00000168216	ENSPTRP00000037656	236	CTC	O	CTG	O
chr11	ENSP00000168712	ENSPTRP00000006879	53	CTC	O	CGC	O
chr11	ENSP00000168712	ENSPTRP00000006879	98	GCG	O	GCT	N
chr11	ENSP00000168712	ENSPTRP00000006879	156	ACG	O	AAG	O
chr18	ENSP00000169551	ENSPTRP00000017178	18	TCC	O	TCA	N
chr18	ENSP00000169551	ENSPTRP00000017178	28	ATC	O	ATT	N
chr18	ENSP00000169551	ENSPTRP00000017178	52	CTG	O	GTG	O
chr18	ENSP00000169551	ENSPTRP00000017178	79	GGC	O	AGC	O
chr17	ENSP00000169565	ENSPTRP00000059480	14	AGT	N	AGC	O
chr17	ENSP00000169565	ENSPTRP00000059480	194	GTC	O	ATC	O
chr17	ENSP00000169565	ENSPTRP00000059480	250	CCG	O	CCA	N
chr17	ENSP00000169565	ENSPTRP00000059480	289	CCA	N	CCG	O
chr20	ENSP00000170150	ENSPTRP00000022947	5	AGT	N	CGT	N
chr20	ENSP00000170150	ENSPTRP00000022947	63	GCG	O	GTG	O
chr20	ENSP00000170150	ENSPTRP00000022947	67	ACC	O	ATC	O
chr20	ENSP00000170150	ENSPTRP00000022947	99	TTC	O	TTT	N
chr20	ENSP00000170150	ENSPTRP00000022947	353	CAG	O	CAA	N
chr20	ENSP00000170150	ENSPTRP00000022947	388	ACG	O	ACA	N
chr20	ENSP00000170150	ENSPTRP00000022947	425	GGA	N	GGG	O
chr19	ENSP00000170168	ENSPTRP00000017359	39	TCC	O	CCC	O
chr19	ENSP00000170168	ENSPTRP00000017359	56	TAC	O	TAT	N
chr19	ENSP00000170168	ENSPTRP00000017359	116	ACC	O	GCC	O
chr19	ENSP00000170168	ENSPTRP00000017359	140	CCG	O	CTG	O
chr19	ENSP00000170168	ENSPTRP00000017359	146	CCA	N	CCG	O
chr19	ENSP00000170168	ENSPTRP00000017359	158	CTA	N	CTG	O
chr19	ENSP00000170168	ENSPTRP00000017359	159	TTA	N	TCA	N
chr19	ENSP00000170168	ENSPTRP00000017359	215	CCC	O	CCG	O
chr19	ENSP00000170168	ENSPTRP00000017359	275	CTC	O	CCC	O
chr19	ENSP00000170168	ENSPTRP00000017359	303	ACG	O	GCG	O
chr19	ENSP00000170168	ENSPTRP00000017359	315	ATC	O	ATG	O
chr19	ENSP00000170168	ENSPTRP00000017359	369	GGC	O	GGT	N
chr19	ENSP00000170168	ENSPTRP00000017359	387	CCC	O	CTC	O
chr19	ENSP00000170168	ENSPTRP00000017359	408	GTG	O	GCG	O
chr19	ENSP00000170168	ENSPTRP00000017359	416	AAG	O	AGG	O
chr19	ENSP00000170168	ENSPTRP00000017359	439	TCG	O	TTG	O
chr19	ENSP00000170168	ENSPTRP00000017359	471	AGA	N	GGA	N
chr19	ENSP00000170168	ENSPTRP00000017359	475	CGC	O	CAC	O
chr19	ENSP00000170168	ENSPTRP00000017359	499	TCA	N	TCC	O
chr19	ENSP00000170168	ENSPTRP00000017359	541	TCT	N	TCG	O
chr19	ENSP00000170168	ENSPTRP00000017359	588	TCC	O	ACC	O
chr19	ENSP00000170168	ENSPTRP00000017359	611	GAC	O	GAT	N
chr19	ENSP00000170168	ENSPTRP00000017359	629	GAG	O	GAA	N
chr19	ENSP00000170168	ENSPTRP00000017359	644	AGT	N	AGC	O
chr19	ENSP00000170168	ENSPTRP00000017359	650	TCG	O	TTG	O
chr19	ENSP00000170168	ENSPTRP00000017359	653	ACC	O	TCC	O
chr19	ENSP00000170168	ENSPTRP00000017359	672	GAG	O	GAA	N
chr19	ENSP00000170168	ENSPTRP00000017359	679	GGT	N	AGT	N
chr19	ENSP00000170168	ENSPTRP00000017359	684	CCG	O	CTG	O
chr19	ENSP00000170168	ENSPTRP00000017359	715	CTG	O	CTA	N
chr19	ENSP00000170168	ENSPTRP00000017359	716	GCA	N	GCG	O
chr19	ENSP00000170168	ENSPTRP00000017359	719	TCG	O	CCG	O
chr19	ENSP00000170168	ENSPTRP00000017359	743	GCA	N	GCC	O
chr19	ENSP00000170168	ENSPTRP00000017359	759	TCC	O	CCC	O
chr19	ENSP00000170168	ENSPTRP00000017359	763	CCT	N	CCC	O
chr19	ENSP00000170168	ENSPTRP00000017359	765	CCA	N	CCG	O
chr19	ENSP00000170168	ENSPTRP00000017359	787	ATC	O	ACC	O
chr19	ENSP00000170168	ENSPTRP00000017359	988	TGC	O	TGT	N
chr19	ENSP00000170168	ENSPTRP00000017359	1056	ACC	O	GCC	O
chr19	ENSP00000170168	ENSPTRP00000017359	1091	GAC	O	GAT	N
chr19	ENSP00000170168	ENSPTRP00000017359	1106	AGG	O	AAG	O
chr19	ENSP00000170168	ENSPTRP00000017359	1107	TTT	N	GTT	N
chr19	ENSP00000170168	ENSPTRP00000017359	1111	ACG	O	AAG	O
chr3	ENSP00000170447	ENSPTRP00000025250	32	AAA	N	AAG	O
chr3	ENSP00000170447	ENSPTRP00000025250	59	TCT	N	TCC	O
chr3	ENSP00000170447	ENSPTRP00000025250	86	GAG	O	GAA	N
chr3	ENSP00000170447	ENSPTRP00000025250	115	TCT	N	TCC	O
chr3	ENSP00000170447	ENSPTRP00000025250	120	AGG	O	GGG	O
chr3	ENSP00000170447	ENSPTRP00000025250	127	GTG	O	GCG	O
chr3	ENSP00000170447	ENSPTRP00000025250	212	CAT	N	CAC	O
chr3	ENSP00000170447	ENSPTRP00000025250	219	ACG	O	ACA	N
chr3	ENSP00000170447	ENSPTRP00000025250	267	TGT	N	TGC	O
chr3	ENSP00000170447	ENSPTRP00000025250	412	GAA	N	GAG	O
chr19	ENSP00000170564	ENSPTRP00000018493	10	GAA	N	GAG	O
chr19	ENSP00000170564	ENSPTRP00000018493	54	AGT	N	AGC	O
chr19	ENSP00000170564	ENSPTRP00000018493	134	GCT	N	GCC	O
chr19	ENSP00000170564	ENSPTRP00000018493	143	CTC	O	TTC	O
chr19	ENSP00000170564	ENSPTRP00000018493	236	CTA	N	CTG	O
chr19	ENSP00000170564	ENSPTRP00000018493	476	CTC	O	CCC	O
chr19	ENSP00000170564	ENSPTRP00000018493	498	TTA	N	CTA	N
chr19	ENSP00000170564	ENSPTRP00000018493	559	GCA	N	GCG	O
chr19	ENSP00000170564	ENSPTRP00000018493	591	GTC	O	GTT	N
chr19	ENSP00000170564	ENSPTRP00000018493	706	AAA	N	AGA	N
chr19	ENSP00000170564	ENSPTRP00000018493	708	GAG	O	GGG	O
chr19	ENSP00000170564	ENSPTRP00000018493	724	CAT	N	CGT	N
chr19	ENSP00000170564	ENSPTRP00000018493	728	TTA	N	TCA	N
chr19	ENSP00000170564	ENSPTRP00000018493	733	ACC	O	ACA	N
chr19	ENSP00000170564	ENSPTRP00000018493	737	GAT	N	GGT	N
chr19	ENSP00000170564	ENSPTRP00000018493	776	AGT	N	AGC	O
chr19	ENSP00000170564	ENSPTRP00000018493	781	GCA	N	TCA	N
chr19	ENSP00000170564	ENSPTRP00000018493	785	GAG	O	CAG	O
chr19	ENSP00000170564	ENSPTRP00000018493	819	ATA	N	TTA	N
chr19	ENSP00000170564	ENSPTRP00000018493	837	GTC	O	ATC	O
chr19	ENSP00000170564	ENSPTRP00000018493	874	AAA	N	AAG	O
chr19	ENSP00000170564	ENSPTRP00000018493	897	TCC	O	TCT	N
chr16	ENSP00000170630	ENSPTRP00000013524	29	TTG	O	CTG	O
chr16	ENSP00000170630	ENSPTRP00000013524	36	TCC	O	TCT	N
chr16	ENSP00000170630	ENSPTRP00000013524	75	ATC	O	GTC	O
chr16	ENSP00000170630	ENSPTRP00000013524	76	CCT	N	CCC	O
chr16	ENSP00000170630	ENSPTRP00000013524	97	GAT	N	GAC	O
chr16	ENSP00000170630	ENSPTRP00000013524	98	AAC	O	AAT	N
chr16	ENSP00000170630	ENSPTRP00000013524	120	CAT	N	GAT	N
chr16	ENSP00000170630	ENSPTRP00000013524	160	GCA	N	GCC	O
chr16	ENSP00000170630	ENSPTRP00000013524	169	CCG	O	CCA	N
chr16	ENSP00000170630	ENSPTRP00000013524	182	CCC	O	CCG	O
chr16	ENSP00000170630	ENSPTRP00000013524	240	TCC	O	TTC	O
chr16	ENSP00000170630	ENSPTRP00000013524	246	GCC	O	GTC	O
chr16	ENSP00000170630	ENSPTRP00000013524	361	TGT	N	TGC	O
chr16	ENSP00000170630	ENSPTRP00000013524	395	TTC	O	TGC	O
chr16	ENSP00000170630	ENSPTRP00000013524	433	CTT	N	CTC	O
chr16	ENSP00000170630	ENSPTRP00000013524	438	AGT	N	AAT	N
chr16	ENSP00000170630	ENSPTRP00000013524	544	CAA	N	CCA	N
chr16	ENSP00000170630	ENSPTRP00000013524	576	CAG	O	CGG	O
chr16	ENSP00000170630	ENSPTRP00000013524	579	GTA	N	ATA	N
chr16	ENSP00000170630	ENSPTRP00000013524	617	CCA	N	CCG	O
chr16	ENSP00000170630	ENSPTRP00000013524	653	TTC	O	TTT	N
chr16	ENSP00000170630	ENSPTRP00000013524	697	GAG	O	GAT	N
chr16	ENSP00000170630	ENSPTRP00000013524	716	CTT	N	CTC	O
chr16	ENSP00000170630	ENSPTRP00000013524	739	ATG	O	GTG	O
chr16	ENSP00000170630	ENSPTRP00000013524	742	CCT	N	CCC	O
chr16	ENSP00000170630	ENSPTRP00000013524	774	AGT	N	AGC	O
chr16	ENSP00000170630	ENSPTRP00000013524	789	AGT	N	ATT	N
chr16	ENSP00000170630	ENSPTRP00000013524	791	TCC	O	CCC	O
chr16	ENSP00000170630	ENSPTRP00000013524	793	TCA	N	TCG	O
chr2	ENSP00000171887	ENSPTRP00000022062	205	CCA	N	CCG	O
chr2	ENSP00000171887	ENSPTRP00000022062	542	AAC	O	AAT	N
chr2	ENSP00000171887	ENSPTRP00000022062	545	GAC	O	GAT	N
chr2	ENSP00000171887	ENSPTRP00000022062	649	TCG	O	TCA	N
chr2	ENSP00000171887	ENSPTRP00000022062	713	AAT	N	AAC	O
chr2	ENSP00000171887	ENSPTRP00000022062	824	CCG	O	CCT	N
chr2	ENSP00000171887	ENSPTRP00000022062	888	GAG	O	GAA	N
chr2	ENSP00000171887	ENSPTRP00000022062	927	CCG	O	CCA	N
chr2	ENSP00000171887	ENSPTRP00000022062	965	CCA	N	CCG	O
chr2	ENSP00000171887	ENSPTRP00000022062	987	CCT	N	CCC	O
chr2	ENSP00000171887	ENSPTRP00000022062	1014	GTG	O	GTA	N
chr2	ENSP00000171887	ENSPTRP00000022062	1035	GCT	N	GTT	N
chr2	ENSP00000171887	ENSPTRP00000022062	1048	AGT	N	AGC	O
chr2	ENSP00000171887	ENSPTRP00000022062	1057	CAT	N	CAC	O
chr2	ENSP00000171887	ENSPTRP00000022062	1094	CCG	O	CCA	N
chr2	ENSP00000171887	ENSPTRP00000022062	1101	CAG	O	CAC	O
chr2	ENSP00000171887	ENSPTRP00000022062	1105	ACG	O	ACA	N
chr2	ENSP00000171887	ENSPTRP00000022062	1138	CCG	O	CCA	N
chr2	ENSP00000171887	ENSPTRP00000022062	1162	GCT	N	GCC	O
chr2	ENSP00000171887	ENSPTRP00000022062	1195	TTC	O	TTT	N
chr2	ENSP00000171887	ENSPTRP00000022062	1197	TGG	O	CGG	O
chr2	ENSP00000171887	ENSPTRP00000022062	1215	CAC	O	CGC	O
chr2	ENSP00000171887	ENSPTRP00000022062	1229	ACT	N	ACC	O
chr2	ENSP00000171887	ENSPTRP00000022062	1247	TGT	N	GGT	N
chr2	ENSP00000171887	ENSPTRP00000022062	1253	GTC	O	GCC	O
chr2	ENSP00000171887	ENSPTRP00000022062	1257	TCT	N	TCC	O
chr2	ENSP00000171887	ENSPTRP00000022062	1262	AAA	N	AAT	N
chr2	ENSP00000171887	ENSPTRP00000022062	1287	CTT	N	CTC	O
chr2	ENSP00000171887	ENSPTRP00000022062	1329	CCG	O	CCC	O
chr2	ENSP00000171887	ENSPTRP00000022062	1362	GGC	O	GCC	O
chr2	ENSP00000171887	ENSPTRP00000022062	1417	AGC	O	AGT	N
chr2	ENSP00000171887	ENSPTRP00000022062	1423	AGT	N	AGC	O
chr2	ENSP00000171887	ENSPTRP00000022062	1428	GTC	O	ATC	O
chr2	ENSP00000171887	ENSPTRP00000022062	1488	CGC	O	CGG	O
chr17	ENSP00000172229	ENSPTRP00000015928	16	CTG	O	GTG	O
chr17	ENSP00000172229	ENSPTRP00000015928	20	CTT	N	CCT	N
chr17	ENSP00000172229	ENSPTRP00000015928	41	GGT	N	GGC	O
chr17	ENSP00000172229	ENSPTRP00000015928	62	ACC	O	ACT	N
chr17	ENSP00000172229	ENSPTRP00000015928	98	CCG	O	CCA	N
chr17	ENSP00000172229	ENSPTRP00000015928	233	ACC	O	ACT	N
chr17	ENSP00000172229	ENSPTRP00000015928	291	AAC	O	AAT	N
chr5	ENSP00000173527	ENSPTRP00000048075	100	TTG	O	CTG	O
chr5	ENSP00000173527	ENSPTRP00000048075	159	CAA	N	CAG	O
chr8	ENSP00000174653	ENSPTRP00000034595	137	CCT	N	CCC	O
chr8	ENSP00000174653	ENSPTRP00000034595	174	TAT	N	TAC	O
chr8	ENSP00000174653	ENSPTRP00000034595	240	AAA	N	AAG	O
chr2	ENSP00000175091	ENSPTRP00000020088	116	CGA	N	CGG	O
chr2	ENSP00000175091	ENSPTRP00000020088	144	CTA	N	TTA	N
chr7	ENSP00000175506	ENSPTRP00000033236	12	GAT	N	GAC	O
chr7	ENSP00000175506	ENSPTRP00000033236	50	TTG	O	CTG	O
chr7	ENSP00000175506	ENSPTRP00000033236	62	ATT	N	ATC	O
chr7	ENSP00000175506	ENSPTRP00000033236	210	GTA	N	GAA	N
chr7	ENSP00000175506	ENSPTRP00000033236	213	CAC	O	CAT	N
chr7	ENSP00000175506	ENSPTRP00000033236	299	GCT	N	GCC	O
chr7	ENSP00000175506	ENSPTRP00000033236	551	ACG	O	ACA	N
chr2	ENSP00000175756	ENSPTRP00000021319	22	GAG	O	AAG	O
chr2	ENSP00000175756	ENSPTRP00000021319	49	GTG	O	GAG	O
chr2	ENSP00000175756	ENSPTRP00000021319	67	CCT	N	CCA	N
chr2	ENSP00000175756	ENSPTRP00000021319	79	CAG	O	CGG	O
chr2	ENSP00000175756	ENSPTRP00000021319	127	ATC	O	TTC	O
chr2	ENSP00000175756	ENSPTRP00000021319	137	GGG	O	GTG	O
chr2	ENSP00000175756	ENSPTRP00000021319	295	ACA	N	ACG	O
chr2	ENSP00000175756	ENSPTRP00000021319	321	CGG	O	CAG	O
chr2	ENSP00000175756	ENSPTRP00000021319	353	ACC	O	ATC	O
chr2	ENSP00000175756	ENSPTRP00000021319	368	AGT	N	CGT	N
chr2	ENSP00000175756	ENSPTRP00000021319	384	GAG	O	GAC	O
chr2	ENSP00000175756	ENSPTRP00000021319	391	AAG	O	CAG	O
chr2	ENSP00000175756	ENSPTRP00000021319	413	CGC	O	TGC	O
chr2	ENSP00000175756	ENSPTRP00000021319	436	GGT	N	AGT	N
chr11	ENSP00000176183	ENSPTRP00000005517	19	GCC	O	GAC	O
chr11	ENSP00000176183	ENSPTRP00000005517	21	GGG	O	GTG	O
chr11	ENSP00000176183	ENSPTRP00000005517	22	GCA	N	GCG	O
chr11	ENSP00000176183	ENSPTRP00000005517	23	TCT	N	GCT	N
chr11	ENSP00000176183	ENSPTRP00000005517	83	CTC	O	CTT	N
chr11	ENSP00000176183	ENSPTRP00000005517	166	GTG	O	GTA	N
chr11	ENSP00000176183	ENSPTRP00000005517	248	CCA	N	CCC	O
chr11	ENSP00000176183	ENSPTRP00000005517	257	CCC	O	CTC	O
chr11	ENSP00000176183	ENSPTRP00000005517	259	GGC	O	GTC	O
chr11	ENSP00000176183	ENSPTRP00000005517	260	CCC	O	CCT	N
chr11	ENSP00000176183	ENSPTRP00000005517	274	TGC	O	TGT	N
chr11	ENSP00000176183	ENSPTRP00000005517	278	TGT	N	TGC	O
chr11	ENSP00000176183	ENSPTRP00000005517	280	CCC	O	TCC	O
chr11	ENSP00000176183	ENSPTRP00000005517	284	AGC	O	GGC	O
chr11	ENSP00000176183	ENSPTRP00000005517	285	CTC	O	CTT	N
chr11	ENSP00000176183	ENSPTRP00000005517	290	TGC	O	TAC	O
chr11	ENSP00000176183	ENSPTRP00000005517	295	GCG	O	GTG	O
chr11	ENSP00000176183	ENSPTRP00000005517	297	CCC	O	GCC	O
chr11	ENSP00000176183	ENSPTRP00000005517	301	CTC	O	CTT	N
chr11	ENSP00000176183	ENSPTRP00000005517	303	CCG	O	CGG	O
chr11	ENSP00000176183	ENSPTRP00000005517	306	TGC	O	TGT	N
chr11	ENSP00000176183	ENSPTRP00000005517	308	TCC	O	CCC	O
chr11	ENSP00000176195	ENSPTRP00000048335	52	GGC	O	GGT	N
chr11	ENSP00000176195	ENSPTRP00000048335	66	ATG	O	ACG	O
chr11	ENSP00000176195	ENSPTRP00000048335	72	AGC	O	GGC	O
chr11	ENSP00000176195	ENSPTRP00000048335	104	CCT	N	CCC	O
chr11	ENSP00000176195	ENSPTRP00000048335	119	CGG	O	AGG	O
chr17	ENSP00000177694	ENSPTRP00000015869	125	TAC	O	TAT	N
chr17	ENSP00000177694	ENSPTRP00000015869	130	GGA	N	GGG	O
chr17	ENSP00000177694	ENSPTRP00000015869	362	CAG	O	CAA	N
chr17	ENSP00000177694	ENSPTRP00000015869	458	CCC	O	CCT	N
chr16	ENSP00000177742	ENSPTRP00000013000	31	TCC	O	TCG	O
chr16	ENSP00000177742	ENSPTRP00000013000	41	TTG	O	CTG	O
chr16	ENSP00000177742	ENSPTRP00000013000	131	ACT	N	ACG	O
chr15	ENSP00000178638	ENSPTRP00000043458	62	AGT	N	AGC	O
chr15	ENSP00000178638	ENSPTRP00000043458	131	TCT	N	TCC	O
chr15	ENSP00000178638	ENSPTRP00000043458	136	AGC	O	AGT	N
chr15	ENSP00000178638	ENSPTRP00000043458	202	GTC	O	ATC	O
chr15	ENSP00000178638	ENSPTRP00000043458	223	GGG	O	GGC	O
chr15	ENSP00000178638	ENSPTRP00000043458	230	TGC	O	TGT	N
chr15	ENSP00000178640	ENSPTRP00000012333	97	CAG	O	CAA	N
chr15	ENSP00000178640	ENSPTRP00000012333	437	GCG	O	GCA	N
chr12	ENSP00000179259	ENSPTRP00000007780	120	CCC	O	CCT	N
chr12	ENSP00000179259	ENSPTRP00000007780	220	ACT	N	GCT	N
chr12	ENSP00000179259	ENSPTRP00000007780	235	ATG	O	ATA	N
chr12	ENSP00000179259	ENSPTRP00000007780	251	ACG	O	ATG	O
chr8	ENSP00000180166	ENSPTRP00000034263	48	GCG	O	GCC	O
chr8	ENSP00000180173	ENSPTRP00000034274	5	CGT	N	CGC	O
chr8	ENSP00000180173	ENSPTRP00000034274	44	CCA	N	GCA	N
chr8	ENSP00000180173	ENSPTRP00000034274	59	GAG	O	GAA	N
chr8	ENSP00000180173	ENSPTRP00000034274	64	ACC	O	ACT	N
chr8	ENSP00000180173	ENSPTRP00000034274	99	CGC	O	TGC	O
chr8	ENSP00000180173	ENSPTRP00000034274	137	ACG	O	AAG	O
chr8	ENSP00000180173	ENSPTRP00000034274	336	GTT	N	GTA	N
chr8	ENSP00000180173	ENSPTRP00000034274	473	CCT	N	TCT	N
chr8	ENSP00000180173	ENSPTRP00000034274	483	CAG	O	CGG	O
chr8	ENSP00000180173	ENSPTRP00000034274	495	TTC	O	ATC	O
chr8	ENSP00000180173	ENSPTRP00000034274	496	ATG	O	TTG	O
chr8	ENSP00000180173	ENSPTRP00000034274	515	CAG	O	CAA	N
chr8	ENSP00000180173	ENSPTRP00000034274	643	AGT	N	AGC	O
chr13	ENSP00000181383	ENSPTRP00000009957	156	TAC	O	AAC	O
chr13	ENSP00000181383	ENSPTRP00000009957	169	GCA	N	ACA	N
chr13	ENSP00000181383	ENSPTRP00000009957	197	CAT	N	CAC	O
chr13	ENSP00000181383	ENSPTRP00000009957	221	CCA	N	CCG	O
chr13	ENSP00000181383	ENSPTRP00000009957	302	CAG	O	CAC	O
chr13	ENSP00000181383	ENSPTRP00000009957	347	ATT	N	ACT	N
chr10	ENSP00000181796	ENSPTRP00000003911	29	GCC	O	GCT	N
chr10	ENSP00000181796	ENSPTRP00000003911	45	GTG	O	GTA	N
chr10	ENSP00000181796	ENSPTRP00000003911	80	AGC	O	GGC	O
chr10	ENSP00000181796	ENSPTRP00000003911	114	GAT	N	GAC	O
chr10	ENSP00000181796	ENSPTRP00000003911	154	ATG	O	ACG	O
chr10	ENSP00000181796	ENSPTRP00000003911	199	GTA	N	GTC	O
chr7	ENSP00000181839	ENSPTRP00000032646	108	GGG	O	GGA	N
chr7	ENSP00000181839	ENSPTRP00000032646	254	AGC	O	GGC	O
chr7	ENSP00000181839	ENSPTRP00000032646	318	CCA	N	CCG	O
chr7	ENSP00000181839	ENSPTRP00000032646	363	AGT	N	AGC	O
chr7	ENSP00000181839	ENSPTRP00000032646	690	ACC	O	ATC	O
chr7	ENSP00000181839	ENSPTRP00000032646	897	GTA	N	GTT	N
chr7	ENSP00000181839	ENSPTRP00000032646	979	CTT	N	CTC	O
chr7	ENSP00000181839	ENSPTRP00000032646	1214	GCG	O	GTG	O
chr7	ENSP00000181839	ENSPTRP00000032646	1277	TAT	N	TAC	O
chr7	ENSP00000181839	ENSPTRP00000032646	1329	TAC	O	TAT	N
chr7	ENSP00000181839	ENSPTRP00000032646	1349	TAT	N	TAC	O
chr3	ENSP00000182096	ENSPTRP00000026136	33	GAC	O	GAT	N
chr3	ENSP00000182096	ENSPTRP00000026136	167	GAC	O	GAG	O
chr3	ENSP00000182096	ENSPTRP00000026136	222	CGT	N	CAT	N
chr3	ENSP00000182096	ENSPTRP00000026136	242	GTT	N	ATT	N
chr3	ENSP00000182096	ENSPTRP00000026136	268	AAG	O	AAC	O
chr3	ENSP00000182096	ENSPTRP00000026136	300	TCC	O	GCC	O
chr3	ENSP00000182096	ENSPTRP00000026136	324	AGC	O	AAC	O
chr3	ENSP00000182096	ENSPTRP00000026136	371	ACA	N	ACG	O
chr3	ENSP00000182096	ENSPTRP00000026136	412	CGT	N	TGT	N
chr3	ENSP00000182096	ENSPTRP00000026136	433	CGT	N	CAT	N
chr3	ENSP00000182096	ENSPTRP00000026136	442	GAA	N	GAG	O
chr3	ENSP00000182096	ENSPTRP00000026136	641	ATT	N	ATA	N
chr3	ENSP00000182096	ENSPTRP00000026136	766	ATG	O	GTG	O
chr3	ENSP00000182096	ENSPTRP00000026136	833	CTA	N	CTG	O
chr3	ENSP00000182096	ENSPTRP00000026136	877	AAA	N	AAG	O
chr3	ENSP00000182096	ENSPTRP00000026136	961	CTA	N	CTC	O
chr12	ENSP00000182377	ENSPTRP00000008191	35	CCA	N	CCG	O
chr12	ENSP00000182377	ENSPTRP00000008191	128	AAC	O	AAT	N
chr12	ENSP00000182377	ENSPTRP00000008191	136	TTG	O	CTG	O
chr12	ENSP00000182377	ENSPTRP00000008191	223	AAC	O	AGC	O
chr12	ENSP00000182377	ENSPTRP00000008191	403	ACG	O	ACA	N
chr12	ENSP00000182377	ENSPTRP00000008191	455	AAA	N	GAA	N
chr6	ENSP00000182527	ENSPTRP00000060393	96	ATT	N	GTT	N
chr6	ENSP00000182527	ENSPTRP00000060393	135	GTG	O	GTA	N
chr6	ENSP00000182527	ENSPTRP00000060393	333	GCC	O	GCT	N
chr3	ENSP00000183605	ENSPTRP00000026598	71	GGA	N	GGC	O
chr3	ENSP00000183605	ENSPTRP00000026598	157	GGC	O	AGC	O
chr3	ENSP00000183605	ENSPTRP00000026598	214	TCA	N	TCG	O
chr3	ENSP00000183605	ENSPTRP00000026598	232	GGG	O	GGA	N
chr17	ENSP00000184956	ENSPTRP00000016092	8	GGT	N	GGC	O
chr17	ENSP00000184956	ENSPTRP00000016092	9	TCG	O	TCC	O
chr17	ENSP00000184956	ENSPTRP00000016092	10	TGG	O	TTG	O
chr17	ENSP00000184956	ENSPTRP00000016092	13	GTG	O	GGG	O
chr17	ENSP00000184956	ENSPTRP00000016092	47	TCC	O	TCT	N
chr17	ENSP00000184956	ENSPTRP00000016092	89	AAT	N	ACT	N
chr17	ENSP00000184956	ENSPTRP00000016092	385	TCC	O	CCC	O
chr17	ENSP00000184956	ENSPTRP00000016092	387	AGT	N	ACT	N
chr17	ENSP00000184956	ENSPTRP00000016092	445	GCT	N	GCC	O
chr17	ENSP00000184956	ENSPTRP00000016092	488	TCA	N	TCG	O
chr17	ENSP00000184956	ENSPTRP00000016092	600	CAA	N	CAG	O
chr17	ENSP00000184956	ENSPTRP00000016092	773	AAC	O	AAT	N
chr17	ENSP00000184956	ENSPTRP00000016092	835	TCA	N	TCG	O
chr17	ENSP00000184956	ENSPTRP00000016092	953	ATT	N	ACT	N
chr17	ENSP00000184956	ENSPTRP00000016092	993	ACA	N	ATA	N
chr17	ENSP00000184956	ENSPTRP00000016092	1002	AAT	N	AGT	N
chr17	ENSP00000184956	ENSPTRP00000016092	1044	AAT	N	AAC	O
chr17	ENSP00000184956	ENSPTRP00000016092	1049	GCT	N	GCC	O
chr17	ENSP00000184956	ENSPTRP00000016092	1057	ATA	N	ACA	N
chr17	ENSP00000184956	ENSPTRP00000016092	1100	AAT	N	ATT	N
chr17	ENSP00000184956	ENSPTRP00000016092	1104	TCC	O	TCT	N
chr17	ENSP00000184956	ENSPTRP00000016092	1137	AAA	N	AAG	O
chr17	ENSP00000184956	ENSPTRP00000016092	1139	ATG	O	GTG	O
chr17	ENSP00000184956	ENSPTRP00000016092	1145	CCA	N	CCG	O
chr2	ENSP00000185150	ENSPTRP00000046905	34	CTT	N	CTC	O
chr2	ENSP00000185150	ENSPTRP00000046905	60	TTA	N	TTG	O
chr2	ENSP00000185150	ENSPTRP00000046905	85	ACA	N	ACT	N
chr2	ENSP00000185150	ENSPTRP00000046905	267	TCT	N	TCG	O
chr2	ENSP00000185150	ENSPTRP00000046905	346	CGT	N	CAT	N
chr6	ENSP00000185206	ENSPTRP00000031153	69	ACC	O	ACA	N
chr6	ENSP00000185206	ENSPTRP00000031153	71	TTG	O	TCG	O
chr6	ENSP00000185206	ENSPTRP00000031153	72	GCC	O	GCG	O
chr6	ENSP00000185206	ENSPTRP00000031153	77	GAA	N	GAC	O
chr6	ENSP00000185206	ENSPTRP00000031153	79	AGA	N	AGG	O
chr6	ENSP00000185206	ENSPTRP00000031153	172	AAC	O	GAC	O
chr6	ENSP00000185206	ENSPTRP00000031153	173	CCT	N	CCC	O
chr6	ENSP00000185206	ENSPTRP00000031153	175	ATT	N	ATC	O
chr6	ENSP00000185206	ENSPTRP00000031153	178	TTT	N	TTC	O
chr6	ENSP00000185206	ENSPTRP00000031153	273	GCG	O	GCA	N
chr6	ENSP00000185206	ENSPTRP00000031153	281	TTT	N	TTC	O
chr6	ENSP00000185206	ENSPTRP00000031153	320	GAC	O	GAT	N
chr2	ENSP00000186436	ENSPTRP00000042087	14	ACC	O	GCC	O
chr2	ENSP00000186436	ENSPTRP00000042087	44	GGC	O	GGA	N
chr2	ENSP00000186436	ENSPTRP00000042087	191	ACA	N	ACG	O
chr2	ENSP00000186436	ENSPTRP00000042087	214	CCG	O	CCA	N
chr2	ENSP00000186436	ENSPTRP00000042087	240	TTA	N	TTG	O
chr2	ENSP00000186436	ENSPTRP00000042087	506	ATG	O	ATA	N
chr2	ENSP00000186436	ENSPTRP00000042087	530	CCC	O	CCT	N
chr2	ENSP00000186436	ENSPTRP00000042087	678	GTG	O	ATG	O
chr2	ENSP00000186436	ENSPTRP00000042087	762	TCT	N	TCC	O
chr2	ENSP00000186436	ENSPTRP00000042087	1039	TAC	O	TAT	N
chr2	ENSP00000186436	ENSPTRP00000042087	1055	ACT	N	GCT	N
chr2	ENSP00000186436	ENSPTRP00000042087	1338	GCG	O	ACG	O
chr2	ENSP00000186436	ENSPTRP00000042087	1421	GAT	N	GAC	O
chr2	ENSP00000186436	ENSPTRP00000042087	1432	CCT	N	CCC	O
chr2	ENSP00000186436	ENSPTRP00000042087	1436	CCG	O	CTG	O
chr2	ENSP00000186436	ENSPTRP00000042087	1488	CCA	N	CCG	O
chr2	ENSP00000186436	ENSPTRP00000042087	1572	CCT	N	CCC	O
chr2	ENSP00000186436	ENSPTRP00000042087	1767	GAG	O	GAC	O
chr2	ENSP00000186436	ENSPTRP00000042087	1781	TCC	O	TCT	N
chr19	ENSP00000187762	ENSPTRP00000018179	53	GCG	O	GCA	N
chr19	ENSP00000187762	ENSPTRP00000018179	102	CTG	O	ATG	O
chr19	ENSP00000187762	ENSPTRP00000018179	130	ATC	O	ATT	N
chr19	ENSP00000187762	ENSPTRP00000018179	218	TTG	O	ATG	O
chr19	ENSP00000187762	ENSPTRP00000018179	267	AGC	O	AGT	N
chr12	ENSP00000188312	ENSPTRP00000009079	58	CTC	O	CTT	N
chr12	ENSP00000188312	ENSPTRP00000009079	278	CCG	O	CCA	N
chr12	ENSP00000188312	ENSPTRP00000009079	382	TAC	O	TAT	N
chr2	ENSP00000188790	ENSPTRP00000021496	41	GCA	N	GCC	O
chr2	ENSP00000188790	ENSPTRP00000021496	137	AAT	N	AAC	O
chr2	ENSP00000188790	ENSPTRP00000021496	363	TCG	O	TCA	N
chr2	ENSP00000188790	ENSPTRP00000021496	467	TAC	O	TAT	N
chr2	ENSP00000188790	ENSPTRP00000021496	474	TCC	O	TCT	N
chr2	ENSP00000188790	ENSPTRP00000021496	644	GGT	N	GGG	O
chr2	ENSP00000188790	ENSPTRP00000021496	678	AAG	O	AAA	N
chr9	ENSP00000189978	ENSPTRP00000049076	54	TAC	O	TAT	N
chr9	ENSP00000189978	ENSPTRP00000049076	69	AAA	N	AAG	O
chr9	ENSP00000189978	ENSPTRP00000049076	165	TCC	O	TCT	N
chr9	ENSP00000189978	ENSPTRP00000049076	258	CAA	N	GAA	N
chr9	ENSP00000189978	ENSPTRP00000049076	279	CTC	O	CTG	O
chr9	ENSP00000189978	ENSPTRP00000049076	401	AGA	N	AGG	O
chr9	ENSP00000189978	ENSPTRP00000049076	412	TGC	O	TGT	N
chr9	ENSP00000189978	ENSPTRP00000049076	418	GTA	N	GCA	N
chr9	ENSP00000189978	ENSPTRP00000049076	420	GAA	N	GAG	O
chr9	ENSP00000189978	ENSPTRP00000049076	723	TCA	N	TCG	O
chr9	ENSP00000189978	ENSPTRP00000049076	748	GCC	O	GCT	N
chr9	ENSP00000190165	ENSPTRP00000035459	37	GTC	O	GTA	N
chr9	ENSP00000190165	ENSPTRP00000035459	69	GCT	N	GCC	O
chr9	ENSP00000190165	ENSPTRP00000035459	100	CCG	O	CCT	N
chr9	ENSP00000190165	ENSPTRP00000035459	104	GTC	O	GCC	O
chr9	ENSP00000190165	ENSPTRP00000035459	137	GCC	O	GCG	O
chr9	ENSP00000190165	ENSPTRP00000035459	162	AAG	O	AAC	O
chr9	ENSP00000190165	ENSPTRP00000035459	191	ACC	O	AGC	O
chr9	ENSP00000190165	ENSPTRP00000035459	195	CCT	N	CCG	O
chr9	ENSP00000190165	ENSPTRP00000035459	201	GAG	O	GAC	O
chr9	ENSP00000190165	ENSPTRP00000035459	223	TGT	N	TAT	N
chr9	ENSP00000190165	ENSPTRP00000035459	224	CAC	O	CGC	O
chr9	ENSP00000190165	ENSPTRP00000035459	258	ATA	N	ATC	O
chr9	ENSP00000190165	ENSPTRP00000035459	261	AAC	O	AGC	O
chr9	ENSP00000190165	ENSPTRP00000035459	264	CCA	N	CCC	O
chr9	ENSP00000190165	ENSPTRP00000035459	272	AAG	O	CAG	O
chr9	ENSP00000190165	ENSPTRP00000035459	280	AGC	O	GGC	O
chr9	ENSP00000190165	ENSPTRP00000035459	286	CTG	O	CTC	O
chr9	ENSP00000190165	ENSPTRP00000035459	289	CGA	N	CGC	O
chr9	ENSP00000190165	ENSPTRP00000035459	290	TCC	O	TGC	O
chr9	ENSP00000190165	ENSPTRP00000035459	299	TCC	O	TGC	O
chr9	ENSP00000190165	ENSPTRP00000035459	300	GCA	N	GCG	O
chr9	ENSP00000190165	ENSPTRP00000035459	302	CCT	N	CCC	O
chr9	ENSP00000190165	ENSPTRP00000035459	305	CTA	N	CTG	O
chr9	ENSP00000190165	ENSPTRP00000035459	307	TTG	O	CTG	O
chr9	ENSP00000190165	ENSPTRP00000035459	309	TCC	O	CCC	O
chr9	ENSP00000190165	ENSPTRP00000035459	340	TTG	O	CTG	O
chr9	ENSP00000190165	ENSPTRP00000035459	342	TTT	N	GTT	N
chr9	ENSP00000190165	ENSPTRP00000035459	347	AGC	O	AGT	N
chr9	ENSP00000190165	ENSPTRP00000035459	348	AAC	O	AAT	N
chr9	ENSP00000190165	ENSPTRP00000035459	356	GGG	O	GTG	O
chr9	ENSP00000190165	ENSPTRP00000035459	360	CCC	O	CAC	O
chr9	ENSP00000190165	ENSPTRP00000035459	363	CCC	O	CCG	O
chr9	ENSP00000190165	ENSPTRP00000035459	379	AGC	O	AAC	O
chr9	ENSP00000190165	ENSPTRP00000035459	385	TTG	O	CTG	O
chr9	ENSP00000190165	ENSPTRP00000035459	387	AAT	N	AGT	N
chr9	ENSP00000190165	ENSPTRP00000035459	396	ACG	O	GCG	O
chr9	ENSP00000190165	ENSPTRP00000035459	413	AGT	N	GGT	N
chr9	ENSP00000190165	ENSPTRP00000035459	416	ACC	O	GCC	O
chr9	ENSP00000190165	ENSPTRP00000035459	427	GCC	O	GCG	O
chr9	ENSP00000190165	ENSPTRP00000035459	443	CCA	N	CCG	O
chr9	ENSP00000190165	ENSPTRP00000035459	444	TTT	N	ATT	N
chr9	ENSP00000190165	ENSPTRP00000035459	445	GTG	O	GCG	O
chr9	ENSP00000190165	ENSPTRP00000035459	467	ACA	N	ATA	N
chr20	ENSP00000190983	ENSPTRP00000052123	47	CTG	O	TTG	O
chr20	ENSP00000190983	ENSPTRP00000052123	109	GAA	N	GAG	O
chr20	ENSP00000190983	ENSPTRP00000052123	137	GAT	N	GAC	O
chr20	ENSP00000190983	ENSPTRP00000052123	203	CCC	O	TCC	O
chr2	ENSP00000192314	ENSPTRP00000048554	9	CAG	O	AAG	O
chr2	ENSP00000192314	ENSPTRP00000048554	13	CGG	O	CAG	O
chr2	ENSP00000192314	ENSPTRP00000048554	20	CTG	O	CTA	N
chr2	ENSP00000192314	ENSPTRP00000048554	27	CTG	O	CTC	O
chr2	ENSP00000192314	ENSPTRP00000048554	42	TTT	N	TTG	O
chr2	ENSP00000192314	ENSPTRP00000048554	183	CAC	O	CTC	O
chr2	ENSP00000192314	ENSPTRP00000048554	222	CGG	O	CAG	O
chr2	ENSP00000192314	ENSPTRP00000048554	309	CGG	O	CGA	N
chr2	ENSP00000192314	ENSPTRP00000048554	319	AGC	O	ACC	O
chr2	ENSP00000192314	ENSPTRP00000048554	344	TCC	O	CCC	O
chr2	ENSP00000192314	ENSPTRP00000048554	361	CAG	O	CGG	O
chr2	ENSP00000192314	ENSPTRP00000048554	374	CTC	O	CTG	O
chr2	ENSP00000192314	ENSPTRP00000048554	390	CTC	O	CGC	O
chr6	ENSP00000192788	ENSPTRP00000030870	142	CAC	O	CAT	N
chr6	ENSP00000192788	ENSPTRP00000030870	285	GCC	O	GCT	N
chr6	ENSP00000192788	ENSPTRP00000030870	287	AGT	N	AAT	N
chr6	ENSP00000192788	ENSPTRP00000030870	382	CGC	O	CAC	O
chr6	ENSP00000192788	ENSPTRP00000030870	425	CTC	O	CCC	O
chr6	ENSP00000192788	ENSPTRP00000030870	427	CGG	O	TGG	O
chr6	ENSP00000192788	ENSPTRP00000030870	454	CAG	O	CGG	O
chr6	ENSP00000192788	ENSPTRP00000030870	513	ACA	N	ACG	O
chr6	ENSP00000192788	ENSPTRP00000030870	641	GCT	N	GCA	N
chr6	ENSP00000192788	ENSPTRP00000030870	691	TGG	O	CGG	O
chr6	ENSP00000192788	ENSPTRP00000030870	732	CTC	O	CTT	N
chr6	ENSP00000192788	ENSPTRP00000030870	773	CCG	O	CCA	N
chr6	ENSP00000192788	ENSPTRP00000030870	866	AAT	N	AAC	O
chr6	ENSP00000192788	ENSPTRP00000030870	877	AGT	N	AGC	O
chr6	ENSP00000192788	ENSPTRP00000030870	879	GAA	N	GAG	O
chr6	ENSP00000192788	ENSPTRP00000030870	1101	ACG	O	ACA	N
chr6	ENSP00000192788	ENSPTRP00000030870	1235	CAT	N	CGT	N
chr6	ENSP00000192788	ENSPTRP00000030870	1357	GAT	N	GAC	O
chr6	ENSP00000193322	ENSPTRP00000031549	75	CCG	O	CCA	N
chr6	ENSP00000193322	ENSPTRP00000031549	87	CTC	O	CTG	O
chr6	ENSP00000193322	ENSPTRP00000031549	124	AGC	O	ACC	O
chr6	ENSP00000193322	ENSPTRP00000031549	133	GCG	O	GCT	N
chr6	ENSP00000193322	ENSPTRP00000031549	296	CCT	N	CCA	N
chr3	ENSP00000193391	ENSPTRP00000026174	176	GTA	N	ATA	N
chr3	ENSP00000193391	ENSPTRP00000026174	204	GAG	O	GGG	O
chr3	ENSP00000193391	ENSPTRP00000026174	298	CCC	O	CCG	O
chr3	ENSP00000193391	ENSPTRP00000026174	409	CCG	O	CTG	O
chr3	ENSP00000193391	ENSPTRP00000026174	599	GGT	N	AGT	N
chr3	ENSP00000193391	ENSPTRP00000026174	636	GAT	N	GAC	O
chr3	ENSP00000193391	ENSPTRP00000026174	643	GAG	O	AAG	O
chr3	ENSP00000193391	ENSPTRP00000026174	671	GAC	O	GAT	N
chr3	ENSP00000193391	ENSPTRP00000026174	751	ACT	N	ACC	O
chr3	ENSP00000193391	ENSPTRP00000026174	905	CTC	O	CTT	N
chr3	ENSP00000193391	ENSPTRP00000026174	963	AGT	N	AGC	O
chr3	ENSP00000193391	ENSPTRP00000026174	1041	GGA	N	GGT	N
chr3	ENSP00000193391	ENSPTRP00000026174	1127	CTC	O	CTT	N
chr3	ENSP00000193391	ENSPTRP00000026174	1150	CTC	O	CTT	N
chr5	ENSP00000194118	ENSPTRP00000029662	89	GGC	O	GGT	N
chr5	ENSP00000194118	ENSPTRP00000029662	92	GCC	O	GCT	N
chr5	ENSP00000194118	ENSPTRP00000029662	128	TTC	O	CTC	O
chr5	ENSP00000194118	ENSPTRP00000029662	267	TAC	O	TAT	N
chr5	ENSP00000194118	ENSPTRP00000029662	309	AGC	O	AGT	N
chr5	ENSP00000194118	ENSPTRP00000029662	369	GAG	O	AAG	O
chr5	ENSP00000194118	ENSPTRP00000029662	434	GGG	O	GAG	O
chr5	ENSP00000194118	ENSPTRP00000029662	437	GCC	O	GCT	N
chr5	ENSP00000194118	ENSPTRP00000029662	438	CCG	O	CTG	O
chr5	ENSP00000194118	ENSPTRP00000029662	471	CAT	N	CAC	O
chr7	ENSP00000194130	ENSPTRP00000033626	24	CTA	N	CTG	O
chr7	ENSP00000194130	ENSPTRP00000033626	31	CAC	O	CGC	O
chr7	ENSP00000194130	ENSPTRP00000033626	225	AGA	N	GGA	N
chr7	ENSP00000194130	ENSPTRP00000033626	237	CGT	N	TGT	N
chr7	ENSP00000194130	ENSPTRP00000033626	240	ACG	O	ATG	O
chr7	ENSP00000194130	ENSPTRP00000033626	277	CGT	N	GGT	N
chr7	ENSP00000194130	ENSPTRP00000033626	287	TTT	N	GTT	N
chr7	ENSP00000194130	ENSPTRP00000033626	365	GAC	O	GAT	N
chr7	ENSP00000194130	ENSPTRP00000033626	403	ACA	N	AGA	N
chr7	ENSP00000194130	ENSPTRP00000033626	470	GCA	N	GCT	N
chr7	ENSP00000194130	ENSPTRP00000033626	571	ACT	N	ACC	O
chr7	ENSP00000194130	ENSPTRP00000033626	575	CCC	O	TCC	O
chr5	ENSP00000194152	ENSPTRP00000029633	48	GCC	O	ACC	O
chr5	ENSP00000194152	ENSPTRP00000029633	71	AAG	O	GAG	O
chr5	ENSP00000194152	ENSPTRP00000029633	95	TGT	N	TGC	O
chr5	ENSP00000194152	ENSPTRP00000029633	131	ATA	N	GTA	N
chr5	ENSP00000194152	ENSPTRP00000029633	137	GTG	O	GTA	N
chr5	ENSP00000194152	ENSPTRP00000029633	218	TCA	N	TCT	N
chr5	ENSP00000194152	ENSPTRP00000029633	373	GAT	N	GAC	O
chr5	ENSP00000194152	ENSPTRP00000029633	383	TCT	N	TCG	O
chr5	ENSP00000194152	ENSPTRP00000029633	421	GCC	O	ACC	O
chr5	ENSP00000194152	ENSPTRP00000029633	424	GAC	O	GAT	N
chr5	ENSP00000194152	ENSPTRP00000029633	435	AAC	O	AGC	O
chr5	ENSP00000194152	ENSPTRP00000029633	451	ACC	O	GCC	O
chr5	ENSP00000194152	ENSPTRP00000029633	507	GCA	N	GCG	O
chr5	ENSP00000194152	ENSPTRP00000029633	525	GCG	O	GCT	N
chr5	ENSP00000194152	ENSPTRP00000029633	547	CGC	O	CGT	N
chr5	ENSP00000194152	ENSPTRP00000029633	553	ACC	O	GCC	O
chr5	ENSP00000194152	ENSPTRP00000029633	566	AAT	N	AAC	O
chr5	ENSP00000194152	ENSPTRP00000029633	611	CCT	N	CCC	O
chr5	ENSP00000194152	ENSPTRP00000029633	634	GCA	N	GCG	O
chr5	ENSP00000194152	ENSPTRP00000029633	639	CTC	O	CTG	O
chr5	ENSP00000194152	ENSPTRP00000029633	642	CTT	N	CTG	O
chr5	ENSP00000194152	ENSPTRP00000029633	643	GTC	O	GTG	O
chr5	ENSP00000194152	ENSPTRP00000029633	663	GAT	N	GAC	O
chr5	ENSP00000194152	ENSPTRP00000029633	671	CCT	N	CCG	O
chr5	ENSP00000194152	ENSPTRP00000029633	673	CCT	N	CCG	O
chr5	ENSP00000194152	ENSPTRP00000029633	675	GCG	O	GCA	N
chr5	ENSP00000194152	ENSPTRP00000029633	676	GCC	O	GCA	N
chr5	ENSP00000194152	ENSPTRP00000029633	680	GCC	O	TCC	O
chr5	ENSP00000194152	ENSPTRP00000029633	684	TCT	N	TCG	O
chr5	ENSP00000194152	ENSPTRP00000029633	744	CTG	O	CTA	N
chr5	ENSP00000194155	ENSPTRP00000047958	9	CGC	O	CCC	O
chr5	ENSP00000194155	ENSPTRP00000047958	128	GTA	N	ATA	N
chr5	ENSP00000194155	ENSPTRP00000047958	280	TCT	N	TCC	O
chr5	ENSP00000194155	ENSPTRP00000047958	316	ACA	N	ACG	O
chr5	ENSP00000194155	ENSPTRP00000047958	349	CTA	N	CTG	O
chr5	ENSP00000194155	ENSPTRP00000047958	394	TTC	O	TCC	O
chr5	ENSP00000194155	ENSPTRP00000047958	474	AGC	O	AGT	N
chr5	ENSP00000194155	ENSPTRP00000047958	482	TCG	O	TCC	O
chr5	ENSP00000194155	ENSPTRP00000047958	498	CCG	O	CTG	O
chr5	ENSP00000194155	ENSPTRP00000047958	528	GCG	O	GCT	N
chr5	ENSP00000194155	ENSPTRP00000047958	543	TTG	O	CTG	O
chr5	ENSP00000194155	ENSPTRP00000047958	564	CTG	O	TTG	O
chr5	ENSP00000194155	ENSPTRP00000047958	589	ACC	O	ACT	N
chr5	ENSP00000194155	ENSPTRP00000047958	633	AGG	O	AGC	O
chr5	ENSP00000194155	ENSPTRP00000047958	637	GCT	N	GCG	O
chr5	ENSP00000194155	ENSPTRP00000047958	640	CAG	O	CAC	O
chr5	ENSP00000194155	ENSPTRP00000047958	643	GTG	O	GCG	O
chr5	ENSP00000194155	ENSPTRP00000047958	674	CTG	O	CCG	O
chr5	ENSP00000194155	ENSPTRP00000047958	676	CCG	O	CCA	N
chr5	ENSP00000194155	ENSPTRP00000047958	717	AGG	O	AGC	O
chr5	ENSP00000194155	ENSPTRP00000047958	737	CAG	O	CAT	N
[truncated: 178,347 more rows]
