# Supplementary material for: Prevalent Accumulation of Non-Optimal Codons through Somatic Mutations in Human Cancers
Source: PLoS One. 2016 Aug 11;11(8):e0160463. doi: 10.1371/journal.pone.0160463 (PMC4981346; doi:10.1371/journal.pone.0160463)
Supplement: S4 Table — (XLSX) [file pone.0160463.s006.xlsx]

## Sheet: Table S4
Chromsome	coordinate	orginal codon	optimal/nonoptimal	SNP codon	optimal/nonoptimal
chr10	102683751	AAA	N	AAG	O
chr10	105362209	AAA	N	AAG	O
chr10	105882593	AAA	N	CAA	N
chr10	116073801	AAA	N	AAG	O
chr10	118231305	AAA	N	AAG	O
chr10	121679013	AAA	N	GAA	N
chr10	129871690	AAA	N	AAG	O
chr10	129899578	AAA	N	GAA	N
chr10	13214427	AAA	N	AGA	N
chr10	13239651	AAA	N	AGA	N
chr10	13653653	AAA	N	AAG	O
chr10	15008493	AAA	N	ACA	N
chr10	28378758	AAA	N	AGA	N
chr10	32856746	AAA	N	ACA	N
chr10	75533448	AAA	N	AAG	O
chr10	85984444	AAA	N	AAC	O
chr10	91066075	AAA	N	AGA	N
chr10	91162497	AAA	N	AAG	O
chr10	93668140	AAA	N	AGA	N
chr10	96798749	AAA	N	AGA	N
chr10	98380137	AAA	N	AGA	N
chr10	102568872	AAC	O	AAT	N
chr10	103361088	AAC	O	AAT	N
chr10	104160959	AAC	O	AAT	N
chr10	106907440	AAC	O	AAT	N
chr10	113920465	AAC	O	AAT	N
chr10	115451781	AAC	O	AAT	N
chr10	116044725	AAC	O	AAT	N
chr10	117884950	AAC	O	AAT	N
chr10	12046546	AAC	O	AGC	O
chr10	121196264	AAC	O	AAT	N
chr10	121275099	AAC	O	AAT	N
chr10	124339378	AAC	O	GAC	O
chr10	127753478	AAC	O	AAT	N
chr10	129207429	AAC	O	AAT	N
chr10	129903016	AAC	O	AGC	O
chr10	129904917	AAC	O	AAT	N
chr10	13337588	AAC	O	AAT	N
chr10	135269955	AAC	O	AAT	N
chr10	15255292	AAC	O	AAT	N
chr10	16870912	AAC	O	AAA	N
chr10	17152994	AAC	O	AAT	N
chr10	22839628	AAC	O	AGC	O
chr10	23297301	AAC	O	AAT	N
chr10	27964470	AAC	O	AAT	N
chr10	3151627	AAC	O	AAT	N
chr10	42907201	AAC	O	AAT	N
chr10	49459610	AAC	O	AAT	N
chr10	50531214	AAC	O	AAG	O
chr10	6002368	AAC	O	ACC	O
chr10	70645697	AAC	O	AAT	N
chr10	71026510	AAC	O	AAA	N
chr10	71392557	AAC	O	AAT	N
chr10	73492079	AAC	O	GAC	O
chr10	75035257	AAC	O	GAC	O
chr10	84744926	AAC	O	AAA	N
chr10	90966393	AAC	O	AAT	N
chr10	97023630	AAC	O	AGC	O
chr10	97772358	AAC	O	GAC	O
chr10	98741293	AAC	O	AGC	O
chr10	115341753	AAG	O	AAA	N
chr10	131565170	AAG	O	AGG	O
chr10	134459388	AAG	O	AGG	O
chr10	135369532	AAG	O	AGG	O
chr10	135370633	AAG	O	AAA	N
chr10	19636869	AAG	O	AAT	N
chr10	19778056	AAG	O	AAA	N
chr10	19778072	AAG	O	GAG	O
chr10	3180298	AAG	O	AAA	N
chr10	35468107	AAG	O	AAA	N
chr10	37488689	AAG	O	AAC	O
chr10	43292647	AAG	O	AGG	O
chr10	46143958	AAG	O	ACG	O
chr10	4875591	AAG	O	AGG	O
chr10	49420008	AAG	O	GAG	O
chr10	50902618	AAG	O	AAA	N
chr10	5139685	AAG	O	AAA	N
chr10	5141530	AAG	O	AAA	N
chr10	52153114	AAG	O	AGG	O
chr10	5799613	AAG	O	AGG	O
chr10	6008154	AAG	O	AAA	N
chr10	61831271	AAG	O	AGG	O
chr10	71142420	AAG	O	AAA	N
chr10	75632760	AAG	O	AAA	N
chr10	75673748	AAG	O	CAG	O
chr10	7679393	AAG	O	AAA	N
chr10	76867899	AAG	O	AGG	O
chr10	96087728	AAG	O	GAG	O
chr10	96826966	AAG	O	AAA	N
chr10	96827178	AAG	O	GAG	O
chr10	96970475	AAG	O	AGG	O
chr10	106039185	AAT	N	GAT	N
chr10	108338917	AAT	N	AGT	N
chr10	115392919	AAT	N	ATT	N
chr10	115422474	AAT	N	AAC	O
chr10	116056991	AAT	N	AAC	O
chr10	116307504	AAT	N	AAC	O
chr10	117226713	AAT	N	AAC	O
chr10	118313265	AAT	N	AAC	O
chr10	121586882	AAT	N	GAT	N
chr10	127677374	AAT	N	AGT	N
chr10	12940455	AAT	N	AAC	O
chr10	129917560	AAT	N	AGT	N
chr10	133948634	AAT	N	AAC	O
chr10	21112137	AAT	N	AAA	N
chr10	24908686	AAT	N	AGT	N
chr10	28228865	AAT	N	AAC	O
chr10	33123774	AAT	N	AAC	O
chr10	38241067	AAT	N	AAG	O
chr10	43976983	AAT	N	AAC	O
chr10	4884642	AAT	N	AAC	O
chr10	52103707	AAT	N	AAC	O
chr10	61926398	AAT	N	AAC	O
chr10	70405539	AAT	N	AGT	N
chr10	73455201	AAT	N	AAC	O
chr10	8006798	AAT	N	AGT	N
chr10	85993836	AAT	N	AAC	O
chr10	86131003	AAT	N	AAC	O
chr10	86131059	AAT	N	AGT	N
chr10	91487649	AAT	N	ATT	N
chr10	91498254	AAT	N	AGT	N
chr10	114181773	ACA	N	GCA	N
chr10	115922774	ACA	N	ATA	N
chr10	117228794	ACA	N	ACG	O
chr10	124459248	ACA	N	AAA	N
chr10	129901946	ACA	N	CCA	N
chr10	13234356	ACA	N	TCA	N
chr10	13330402	ACA	N	ACG	O
chr10	13375906	ACA	N	ACG	O
chr10	16882518	ACA	N	ACG	O
chr10	21074724	ACA	N	ACG	O
chr10	24813327	ACA	N	ACG	O
chr10	27437964	ACA	N	ACG	O
chr10	29754609	ACA	N	ACG	O
chr10	55569202	ACA	N	ACC	O
chr10	5781969	ACA	N	ACT	N
chr10	61414011	ACA	N	AAA	N
chr10	70992664	ACA	N	ATA	N
chr10	75527708	ACA	N	ACG	O
chr10	81701722	ACA	N	GCA	N
chr10	88203068	ACA	N	ACG	O
chr10	90767482	ACA	N	ACG	O
chr10	95262981	ACA	N	GCA	N
chr10	95454681	ACA	N	AGA	N
chr10	97453464	ACA	N	CCA	N
chr10	98742813	ACA	N	CCA	N
chr10	100195130	ACC	O	ACT	N
chr10	103344589	ACC	O	CCC	O
chr10	104934709	ACC	O	GCC	O
chr10	105840422	ACC	O	GCC	O
chr10	114200355	ACC	O	ACT	N
chr10	115489152	ACC	O	AGC	O
chr10	124189197	ACC	O	GCC	O
chr10	127265374	ACC	O	GCC	O
chr10	129901501	ACC	O	AGC	O
chr10	135085754	ACC	O	ACT	N
chr10	135184126	ACC	O	ATC	O
chr10	16877080	ACC	O	AGC	O
chr10	18254606	ACC	O	ACA	N
chr10	24832885	ACC	O	ACT	N
chr10	27508746	ACC	O	ACT	N
chr10	27702804	ACC	O	GCC	O
chr10	31750099	ACC	O	ATC	O
chr10	3208512	ACC	O	ACT	N
chr10	37447445	ACC	O	GCC	O
chr10	52005191	ACC	O	GCC	O
chr10	5808086	ACC	O	ACT	N
chr10	64415184	ACC	O	GCC	O
chr10	73550117	ACC	O	AGC	O
chr10	7618686	ACC	O	CCC	O
chr10	85981801	ACC	O	CCC	O
chr10	88422116	ACC	O	ATC	O
chr10	90530660	ACC	O	AAC	O
chr10	91007360	ACC	O	CCC	O
chr10	95395364	ACC	O	ACG	O
chr10	96058298	ACC	O	ATC	O
chr10	97388162	ACC	O	ATC	O
chr10	99225886	ACC	O	ACA	N
chr10	105824333	ACG	O	ATG	O
chr10	1068639	ACG	O	ACA	N
chr10	115334124	ACG	O	ATG	O
chr10	116659253	ACG	O	GCG	O
chr10	120354472	ACG	O	ACA	N
chr10	122624679	ACG	O	ACA	N
chr10	124351013	ACG	O	ATG	O
chr10	127787012	ACG	O	ACA	N
chr10	127824167	ACG	O	ACA	N
chr10	128974621	ACG	O	ACA	N
chr10	129904560	ACG	O	ACA	N
chr10	129906903	ACG	O	ACA	N
chr10	13151224	ACG	O	ACA	N
chr10	135112940	ACG	O	ACA	N
chr10	16796919	ACG	O	ACT	N
chr10	17216556	ACG	O	ACA	N
chr10	18254599	ACG	O	ATG	O
chr10	19678286	ACG	O	ATG	O
chr10	24813282	ACG	O	ACC	O
chr10	26286159	ACG	O	ACT	N
chr10	27497191	ACG	O	ATG	O
chr10	33018351	ACG	O	ACC	O
chr10	35321414	ACG	O	ACA	N
chr10	35772402	ACG	O	ACA	N
chr10	37421199	ACG	O	ATG	O
chr10	45878050	ACG	O	ACA	N
chr10	48390041	ACG	O	ACA	N
chr10	50680959	ACG	O	ATG	O
chr10	50950976	ACG	O	ATG	O
chr10	6008172	ACG	O	ACA	N
chr10	61868716	ACG	O	ACT	N
chr10	70502288	ACG	O	ACA	N
chr10	83637775	ACG	O	AGG	O
chr10	93221077	ACG	O	ACA	N
chr10	96493058	ACG	O	ATG	O
chr10	97174269	ACG	O	ACA	N
chr10	97174352	ACG	O	GCG	O
chr10	105659826	ACT	N	GCT	N
chr10	105763026	ACT	N	ATT	N
chr10	117849353	ACT	N	GCT	N
chr10	119003564	ACT	N	ACG	O
chr10	129899778	ACT	N	AGT	N
chr10	129903094	ACT	N	AAT	N
chr10	129906364	ACT	N	ATT	N
chr10	26463043	ACT	N	TCT	N
chr10	27040697	ACT	N	ATT	N
chr10	27475444	ACT	N	ACC	O
chr10	3208557	ACT	N	ACC	O
chr10	43281089	ACT	N	ACC	O
chr10	50667021	ACT	N	ATT	N
chr10	50916542	ACT	N	ATT	N
chr10	55955485	ACT	N	ACC	O
chr10	5790729	ACT	N	ATT	N
chr10	85974236	ACT	N	ACC	O
chr10	86004873	ACT	N	ACC	O
chr10	90429652	ACT	N	GCT	N
chr10	90771829	ACT	N	ACC	O
chr10	94695617	ACT	N	ATT	N
chr10	96098493	ACT	N	TCT	N
chr10	115489167	AGA	N	AAA	N
chr10	13275553	AGA	N	CGA	N
chr10	133608292	AGA	N	AGC	O
chr10	134622408	AGA	N	AGG	O
chr10	30316208	AGA	N	GGA	N
chr10	3180316	AGA	N	AGG	O
chr10	43978087	AGA	N	AGG	O
chr10	45478092	AGA	N	GGA	N
chr10	50678369	AGA	N	GGA	N
chr10	5415954	AGA	N	GGA	N
chr10	6553071	AGA	N	AGG	O
chr10	72520567	AGA	N	AGG	O
chr10	73082563	AGA	N	GGA	N
chr10	90582744	AGA	N	ATA	N
chr10	95072906	AGA	N	AGG	O
chr10	95148835	AGA	N	AGG	O
chr10	102258922	AGC	O	CGC	O
chr10	103899871	AGC	O	GGC	O
chr10	122348969	AGC	O	AGT	N
chr10	13230934	AGC	O	AGT	N
chr10	18242311	AGC	O	GGC	O
chr10	19493309	AGC	O	AAC	O
chr10	19498278	AGC	O	AAC	O
chr10	19884264	AGC	O	AAC	O
chr10	68040325	AGC	O	AAC	O
chr10	69571336	AGC	O	AGT	N
chr10	69773841	AGC	O	AGT	N
chr10	69933921	AGC	O	AAC	O
chr10	69934258	AGC	O	AGG	O
chr10	71160828	AGC	O	AGT	N
chr10	73434906	AGC	O	AAC	O
chr10	76803567	AGC	O	CGC	O
chr10	76861680	AGC	O	GGC	O
chr10	7759595	AGC	O	AGT	N
chr10	82012748	AGC	O	AAC	O
chr10	84745256	AGC	O	AGT	N
chr10	102005620	AGG	O	AGA	N
chr10	116719543	AGG	O	AAG	O
chr10	124768583	AGG	O	AAG	O
chr10	127668854	AGG	O	AGC	O
chr10	129242515	AGG	O	AGA	N
chr10	129899543	AGG	O	AGA	N
chr10	15138615	AGG	O	AAG	O
chr10	21108377	AGG	O	AGA	N
chr10	28101455	AGG	O	AGT	N
chr10	35338673	AGG	O	AGA	N
chr10	50916484	AGG	O	GGG	O
chr10	53458167	AGG	O	AGA	N
chr10	58118630	AGG	O	GGG	O
chr10	696237	AGG	O	AGA	N
chr10	91470834	AGG	O	CGG	O
chr10	104814162	AGT	N	AGC	O
chr10	117075175	AGT	N	AAT	N
chr10	118363642	AGT	N	AGC	O
chr10	12209752	AGT	N	AGC	O
chr10	134623959	AGT	N	GGT	N
chr10	134748331	AGT	N	AAT	N
chr10	15145917	AGT	N	CGT	N
chr10	17891705	AGT	N	GGT	N
chr10	24873369	AGT	N	ACT	N
chr10	26446312	AGT	N	AAT	N
chr10	30316072	AGT	N	ACT	N
chr10	33469181	AGT	N	AGC	O
chr10	45499009	AGT	N	GGT	N
chr10	46111950	AGT	N	AGC	O
chr10	46999190	AGT	N	GGT	N
chr10	50109902	AGT	N	AAT	N
chr10	5804531	AGT	N	AAT	N
chr10	60145342	AGT	N	ACT	N
chr10	62645873	AGT	N	AGC	O
chr10	69933969	AGT	N	AAT	N
chr10	81706281	AGT	N	AGC	O
chr10	84738707	AGT	N	CGT	N
chr10	85991784	AGT	N	GGT	N
chr10	88930249	AGT	N	TGT	N
chr10	90673024	AGT	N	AAT	N
chr10	98369536	AGT	N	AGC	O
chr10	112641053	ATA	N	GTA	N
chr10	129903802	ATA	N	ACA	N
chr10	27687775	ATA	N	ATG	O
chr10	32974969	ATA	N	GTA	N
chr10	70405855	ATA	N	ATG	O
chr10	90512485	ATA	N	ACA	N
chr10	96313960	ATA	N	ATC	O
chr10	101604207	ATC	O	ATT	N
chr10	103285900	ATC	O	ATT	N
chr10	113940329	ATC	O	GTC	O
chr10	120353910	ATC	O	GTC	O
chr10	12143105	ATC	O	ATG	O
chr10	12149939	ATC	O	ATT	N
chr10	123970173	ATC	O	ACC	O
chr10	129910475	ATC	O	CTC	O
chr10	131565064	ATC	O	GTC	O
chr10	24833137	ATC	O	ATT	N
chr10	25888180	ATC	O	GTC	O
chr10	27353007	ATC	O	GTC	O
chr10	27459670	ATC	O	ATT	N
chr10	29754644	ATC	O	GTC	O
chr10	3155353	ATC	O	ATT	N
chr10	3202065	ATC	O	GTC	O
chr10	42920832	ATC	O	ATT	N
chr10	50872912	ATC	O	ATT	N
chr10	6060057	ATC	O	ATT	N
chr10	61815712	ATC	O	GTC	O
chr10	61831290	ATC	O	GTC	O
chr10	6498723	ATC	O	ATT	N
chr10	71176012	ATC	O	ACC	O
chr10	71874734	ATC	O	ATT	N
chr10	72015573	ATC	O	CTC	O
chr10	72025954	ATC	O	ATT	N
chr10	73121913	ATC	O	GTC	O
chr10	75884157	ATC	O	ATA	N
chr10	76855421	ATC	O	ATT	N
chr10	82012954	ATC	O	GTC	O
chr10	96818106	ATC	O	TTC	O
chr10	96818119	ATC	O	ATG	O
chr10	98742750	ATC	O	CTC	O
chr10	100148176	ATG	O	ACG	O
chr10	102116311	ATG	O	CTG	O
chr10	102744376	ATG	O	ACG	O
chr10	104638723	ATG	O	ACG	O
chr10	105810400	ATG	O	GTG	O
chr10	114169276	ATG	O	GTG	O
chr10	123310871	ATG	O	ACG	O
chr10	128191368	ATG	O	GTG	O
chr10	133955427	ATG	O	GTG	O
chr10	135051653	ATG	O	GTG	O
chr10	135278193	ATG	O	GTG	O
chr10	19820222	ATG	O	ACG	O
chr10	19896799	ATG	O	AGG	O
chr10	21139389	ATG	O	GTG	O
chr10	27687965	ATG	O	ACG	O
chr10	31146615	ATG	O	GTG	O
chr10	33137551	ATG	O	ACG	O
chr10	50678717	ATG	O	GTG	O
chr10	71880858	ATG	O	ACG	O
chr10	77163015	ATG	O	GTG	O
chr10	81706324	ATG	O	ACG	O
chr10	89475576	ATG	O	TTG	O
chr10	90512306	ATG	O	ATC	O
chr10	97698356	ATG	O	ACG	O
chr10	101912064	ATT	N	GTT	N
chr10	104386934	ATT	N	ATC	O
chr10	105796819	ATT	N	ATC	O
chr10	105957714	ATT	N	ACT	N
chr10	115370254	ATT	N	ATC	O
chr10	115370274	ATT	N	GTT	N
chr10	129216658	ATT	N	ATC	O
chr10	135347397	ATT	N	ATC	O
chr10	15145569	ATT	N	GTT	N
chr10	16919052	ATT	N	GTT	N
chr10	17024615	ATT	N	ATA	N
chr10	17875816	ATT	N	ATA	N
chr10	19620439	ATT	N	GTT	N
chr10	20534333	ATT	N	GTT	N
chr10	26355992	ATT	N	GTT	N
chr10	28260151	ATT	N	ACT	N
chr10	29840038	ATT	N	ATC	O
chr10	42907260	ATT	N	GTT	N
chr10	45496120	ATT	N	AAT	N
chr10	49659637	ATT	N	GTT	N
chr10	61965625	ATT	N	ATC	O
chr10	88730312	ATT	N	ATC	O
chr10	90356598	ATT	N	GTT	N
chr10	91532568	ATT	N	GTT	N
chr10	96741053	ATT	N	CTT	N
chr10	115526177	CAA	N	CAG	O
chr10	115910928	CAA	N	AAA	N
chr10	120920588	CAA	N	CAG	O
chr10	121336248	CAA	N	CAG	O
chr10	121658105	CAA	N	CAG	O
chr10	123846485	CAA	N	CAG	O
chr10	126172863	CAA	N	CGA	N
chr10	16547058	CAA	N	CAG	O
chr10	3180227	CAA	N	CGA	N
chr10	50038800	CAA	N	CAG	O
chr10	5926034	CAA	N	CAG	O
chr10	70513684	CAA	N	CAG	O
chr10	71124643	CAA	N	CAG	O
chr10	90438207	CAA	N	CAG	O
chr10	101610533	CAC	O	CAT	N
chr10	104596981	CAC	O	CAT	N
chr10	115334124	CAC	O	CAT	N
chr10	115417289	CAC	O	CAT	N
chr10	124096061	CAC	O	CCC	O
chr10	124800853	CAC	O	CAT	N
chr10	133961494	CAC	O	CAT	N
chr10	134912198	CAC	O	CAT	N
chr10	135368590	CAC	O	CGC	O
chr10	17126383	CAC	O	TAC	O
chr10	30317073	CAC	O	CAT	N
chr10	43089331	CAC	O	CGC	O
chr10	50532588	CAC	O	CAG	O
chr10	5136651	CAC	O	CAG	O
chr10	61831984	CAC	O	CAA	N
chr10	61833499	CAC	O	CAT	N
chr10	61965577	CAC	O	CAT	N
chr10	70044031	CAC	O	CGC	O
chr10	72195439	CAC	O	CGC	O
chr10	72358577	CAC	O	CAT	N
chr10	82363404	CAC	O	CGC	O
chr10	82363405	CAC	O	CAT	N
chr10	85956268	CAC	O	CAA	N
chr10	88702350	CAC	O	GAC	O
chr10	90580144	CAC	O	CAT	N
chr10	95259979	CAC	O	CAG	O
chr10	96066341	CAC	O	CGC	O
chr10	96708974	CAC	O	CGC	O
chr10	99969568	CAC	O	CGC	O
chr10	100179851	CAG	O	CGG	O
chr10	106209864	CAG	O	CAT	N
chr10	115405615	CAG	O	CGG	O
chr10	115489167	CAG	O	CAA	N
chr10	116050008	CAG	O	CGG	O
chr10	118353830	CAG	O	CAT	N
chr10	121086097	CAG	O	CTG	O
chr10	124091998	CAG	O	CAA	N
chr10	124096160	CAG	O	CGG	O
chr10	125506302	CAG	O	CGG	O
chr10	126670356	CAG	O	CAA	N
chr10	126714714	CAG	O	GAG	O
chr10	129901393	CAG	O	CGG	O
chr10	129906468	CAG	O	CAA	N
chr10	131934747	CAG	O	CAC	O
chr10	133918420	CAG	O	CAA	N
chr10	15649698	CAG	O	CCG	O
chr10	22675857	CAG	O	CGG	O
chr10	3197856	CAG	O	CAC	O
chr10	38344700	CAG	O	GAG	O
chr10	50667105	CAG	O	CGG	O
chr10	5436416	CAG	O	CAC	O
chr10	55566406	CAG	O	CCG	O
chr10	5920121	CAG	O	CGG	O
chr10	69909802	CAG	O	CAA	N
chr10	73111532	CAG	O	CAA	N
chr10	79616605	CAG	O	CGG	O
chr10	79799959	CAG	O	AAG	O
chr10	90583092	CAG	O	CCG	O
chr10	90762896	CAG	O	CAA	N
chr10	99016088	CAG	O	CGG	O
chr10	99227333	CAG	O	CCG	O
chr10	1018585	CAT	N	CCT	N
chr10	102265815	CAT	N	CAC	O
chr10	124358583	CAT	N	TAT	N
chr10	17204187	CAT	N	TAT	N
chr10	17636309	CAT	N	TAT	N
chr10	19787418	CAT	N	CAG	O
chr10	31134214	CAT	N	CAC	O
chr10	46122199	CAT	N	TAT	N
chr10	50863147	CAT	N	CAC	O
chr10	63958112	CAT	N	CGT	N
chr10	71060610	CAT	N	CGT	N
chr10	90503075	CAT	N	CAC	O
chr10	91488979	CAT	N	CTT	N
chr10	95279506	CAT	N	CTT	N
chr10	99019177	CAT	N	CAC	O
chr10	99991408	CAT	N	CGT	N
chr10	101445591	CCA	N	CCC	O
chr10	101502968	CCA	N	CCG	O
chr10	101645498	CCA	N	CCG	O
chr10	102265183	CCA	N	TCA	N
chr10	102568983	CCA	N	CCC	O
chr10	103344589	CCA	N	CCC	O
chr10	105798872	CCA	N	CCG	O
chr10	113917085	CCA	N	CCT	N
chr10	11504752	CCA	N	CCG	O
chr10	118427779	CCA	N	CCG	O
chr10	12148259	CCA	N	CCC	O
chr10	123846490	CCA	N	CTA	N
chr10	124189197	CCA	N	CCG	O
chr10	124329710	CCA	N	ACA	N
chr10	135367823	CCA	N	GCA	N
chr10	15098897	CCA	N	TCA	N
chr10	15177280	CCA	N	CCG	O
chr10	16949550	CCA	N	CCG	O
chr10	17024503	CCA	N	TCA	N
chr10	17147521	CCA	N	ACA	N
chr10	27459746	CCA	N	GCA	N
chr10	27508758	CCA	N	CCG	O
chr10	4881935	CCA	N	CCG	O
chr10	69959242	CCA	N	ACA	N
chr10	7780646	CCA	N	GCA	N
chr10	79570873	CCA	N	CAA	N
chr10	84745040	CCA	N	CCG	O
chr10	85992511	CCA	N	CCG	O
chr10	91099657	CCA	N	CCG	O
chr10	96106240	CCA	N	CGA	N
chr10	100183570	CCC	O	CGC	O
chr10	101715899	CCC	O	CCT	N
chr10	102295836	CCC	O	GCC	O
chr10	104184081	CCC	O	CCT	N
chr10	105799216	CCC	O	CCA	N
chr10	106058940	CCC	O	TCC	O
chr10	112540884	CCC	O	ACC	O
chr10	114154815	CCC	O	CCT	N
chr10	123846860	CCC	O	CCT	N
chr10	127737930	CCC	O	CCT	N
chr10	129866449	CCC	O	CCG	O
chr10	129902281	CCC	O	CTC	O
chr10	131959150	CCC	O	TCC	O
chr10	135205009	CCC	O	CCG	O
chr10	15256194	CCC	O	TCC	O
chr10	29784072	CCC	O	GCC	O
chr10	30317853	CCC	O	CCT	N
chr10	31138817	CCC	O	TCC	O
chr10	44112214	CCC	O	CCT	N
chr10	45956828	CCC	O	TCC	O
chr10	46970792	CCC	O	CCG	O
chr10	48371277	CCC	O	TCC	O
chr10	55582905	CCC	O	CCA	N
chr10	6150677	CCC	O	CCA	N
chr10	61552692	CCC	O	ACC	O
chr10	72517837	CCC	O	CCT	N
chr10	74684301	CCC	O	CCT	N
chr10	85992390	CCC	O	ACC	O
chr10	99221843	CCC	O	CCT	N
chr10	102006625	CCG	O	CTG	O
chr10	105174869	CCG	O	CCA	N
chr10	105218254	CCG	O	CCA	N
chr10	105927460	CCG	O	CCA	N
chr10	115375528	CCG	O	CCT	N
chr10	119768551	CCG	O	CCA	N
chr10	123970587	CCG	O	CTG	O
chr10	124379794	CCG	O	CCA	N
chr10	124457906	CCG	O	CCA	N
chr10	134147172	CCG	O	CCA	N
chr10	135381766	CCG	O	CCA	N
chr10	15255835	CCG	O	CCA	N
chr10	19856538	CCG	O	CCA	N
chr10	30317949	CCG	O	CCA	N
chr10	3189380	CCG	O	CCA	N
chr10	43971248	CCG	O	CGG	O
chr10	445061	CCG	O	CCA	N
chr10	45479434	CCG	O	CCA	N
chr10	47682811	CCG	O	CCA	N
chr10	47701302	CCG	O	CCC	O
chr10	48370849	CCG	O	CTG	O
chr10	50186415	CCG	O	CTG	O
chr10	50373832	CCG	O	CTG	O
chr10	5138607	CCG	O	CCA	N
chr10	5203864	CCG	O	CCA	N
chr10	6067969	CCG	O	CCA	N
chr10	6527143	CCG	O	CTG	O
chr10	70892791	CCG	O	CTG	O
chr10	73558952	CCG	O	CTG	O
chr10	75559077	CCG	O	CCA	N
chr10	75865065	CCG	O	CCA	N
chr10	7605067	CCG	O	CCA	N
chr10	88414569	CCG	O	CTG	O
chr10	88659788	CCG	O	CCA	N
chr10	90490921	CCG	O	CCA	N
chr10	96541616	CCG	O	CCA	N
chr10	98791402	CCG	O	CTG	O
chr10	102048208	CCT	N	ACT	N
chr10	11505175	CCT	N	CCC	O
chr10	121436068	CCT	N	CCG	O
chr10	121436286	CCT	N	CTT	N
chr10	124610027	CCT	N	CTT	N
chr10	127417581	CCT	N	TCT	N
chr10	13534851	CCT	N	CCC	O
chr10	16979606	CCT	N	ACT	N
chr10	19884125	CCT	N	TCT	N
chr10	24832283	CCT	N	GCT	N
chr10	30317838	CCT	N	CCC	O
chr10	3181107	CCT	N	CTT	N
chr10	3206027	CCT	N	CCC	O
chr10	43678796	CCT	N	TCT	N
chr10	75407290	CCT	N	CTT	N
chr10	75407649	CCT	N	CCG	O
chr10	93999850	CCT	N	CCC	O
chr10	96114835	CCT	N	CTT	N
chr10	97990583	CCT	N	CCC	O
chr10	99160965	CCT	N	CCC	O
chr10	99205731	CCT	N	CCC	O
chr10	99376152	CCT	N	CCC	O
chr10	99410790	CCT	N	CCC	O
chr10	101595975	CGA	N	CTA	N
chr10	102050242	CGA	N	CTA	N
chr10	102057262	CGA	N	CAA	N
chr10	115922492	CGA	N	CAA	N
chr10	116060387	CGA	N	CGG	O
chr10	119043554	CGA	N	CAA	N
chr10	126715136	CGA	N	CTA	N
chr10	128926013	CGA	N	CGG	O
chr10	133607947	CGA	N	CGC	O
chr10	17216556	CGA	N	CAA	N
chr10	23297252	CGA	N	CAA	N
chr10	29812602	CGA	N	AGA	N
chr10	34408636	CGA	N	CGG	O
chr10	42920884	CGA	N	CAA	N
chr10	50025396	CGA	N	CAA	N
chr10	50738781	CGA	N	CGG	O
chr10	55755491	CGA	N	CAA	N
chr10	6472891	CGA	N	AGA	N
chr10	76854463	CGA	N	GGA	N
chr10	81927059	CGA	N	CAA	N
chr10	96039597	CGA	N	CCA	N
chr10	99376092	CGA	N	CGG	O
chr10	100167396	CGC	O	CGT	N
chr10	105362179	CGC	O	CGT	N
chr10	115350597	CGC	O	TGC	O
chr10	115381747	CGC	O	TGC	O
chr10	124214251	CGC	O	CAC	O
chr10	128193368	CGC	O	CAC	O
chr10	134218269	CGC	O	TGC	O
chr10	27702460	CGC	O	CGT	N
chr10	30629226	CGC	O	TGC	O
chr10	47087501	CGC	O	TGC	O
chr10	50122109	CGC	O	CAC	O
chr10	5204928	CGC	O	CAC	O
chr10	71158513	CGC	O	CGT	N
chr10	73199595	CGC	O	TGC	O
chr10	79584178	CGC	O	CGG	O
chr10	81926702	CGC	O	TGC	O
chr10	82369202	CGC	O	TGC	O
chr10	95107428	CGC	O	TGC	O
chr10	95459817	CGC	O	CAC	O
chr10	95931087	CGC	O	CTC	O
chr10	101147692	CGG	O	CAG	O
chr10	102056790	CGG	O	TGG	O
chr10	103340056	CGG	O	TGG	O
chr10	112838892	CGG	O	AGG	O
chr10	124089036	CGG	O	CAG	O
chr10	126715436	CGG	O	CAG	O
chr10	129901747	CGG	O	CAG	O
chr10	129904477	CGG	O	CAG	O
chr10	133607904	CGG	O	TGG	O
chr10	133607937	CGG	O	TGG	O
chr10	133608237	CGG	O	TGG	O
chr10	135043802	CGG	O	AGG	O
chr10	135197680	CGG	O	CAG	O
chr10	23633566	CGG	O	CGT	N
chr10	50040722	CGG	O	AGG	O
chr10	50340304	CGG	O	CTG	O
chr10	50818874	CGG	O	AGG	O
chr10	70856852	CGG	O	CAG	O
chr10	72535007	CGG	O	CAG	O
chr10	73544086	CGG	O	CAG	O
chr10	73558886	CGG	O	CAG	O
chr10	74923562	CGG	O	CAG	O
chr10	75138691	CGG	O	CAG	O
chr10	79565529	CGG	O	CGA	N
chr10	82363340	CGG	O	AGG	O
chr10	88422151	CGG	O	AGG	O
chr10	90580238	CGG	O	TGG	O
chr10	95083039	CGG	O	CAG	O
chr10	95163809	CGG	O	AGG	O
chr10	96740981	CGG	O	TGG	O
chr10	98287792	CGG	O	AGG	O
chr10	99116903	CGG	O	CAG	O
chr10	101560169	CGT	N	CAT	N
chr10	1060218	CGT	N	CAT	N
chr10	121196335	CGT	N	CAT	N
chr10	124183732	CGT	N	CGC	O
chr10	129901570	CGT	N	CAT	N
chr10	129902158	CGT	N	CAT	N
chr10	134161517	CGT	N	TGT	N
chr10	26355906	CGT	N	CAT	N
chr10	26463130	CGT	N	AGT	N
chr10	37505192	CGT	N	TGT	N
chr10	43089965	CGT	N	TGT	N
chr10	47701302	CGT	N	CCT	N
chr10	50678317	CGT	N	CCT	N
chr10	50819422	CGT	N	CGC	O
chr10	53458047	CGT	N	CGC	O
chr10	54531242	CGT	N	TGT	N
chr10	5788608	CGT	N	CCT	N
chr10	60573753	CGT	N	CTT	N
chr10	70066553	CGT	N	TGT	N
chr10	72307101	CGT	N	TGT	N
chr10	88416963	CGT	N	CAT	N
chr10	96702047	CGT	N	TGT	N
chr10	101563785	CTA	N	TTA	N
chr10	105164784	CTA	N	CTG	O
chr10	118620459	CTA	N	CTC	O
chr10	123673339	CTA	N	CTG	O
chr10	15106441	CTA	N	CTG	O
chr10	25313818	CTA	N	TTA	N
chr10	27434483	CTA	N	TTA	N
chr10	29822159	CTA	N	CTG	O
chr10	50679081	CTA	N	TTA	N
chr10	5790616	CTA	N	CTG	O
chr10	70940066	CTA	N	TTA	N
chr10	79785458	CTA	N	CTC	O
chr10	97106165	CTA	N	CTG	O
chr10	97698370	CTA	N	TTA	N
chr10	99350128	CTA	N	CTG	O
chr10	100190920	CTC	O	CTT	N
chr10	101605503	CTC	O	CTT	N
chr10	104230437	CTC	O	CTG	O
chr10	104679371	CTC	O	CTT	N
chr10	105194086	CTC	O	TTC	O
chr10	11356160	CTC	O	CTT	N
chr10	115389356	CTC	O	CTT	N
chr10	12071397	CTC	O	CTT	N
chr10	122665489	CTC	O	CTT	N
chr10	123844503	CTC	O	TTC	O
chr10	131506192	CTC	O	CTT	N
chr10	134674442	CTC	O	CTT	N
chr10	13639490	CTC	O	CTT	N
chr10	15326043	CTC	O	CTT	N
chr10	28378613	CTC	O	CTT	N
chr10	46998995	CTC	O	GTC	O
chr10	50830171	CTC	O	TTC	O
chr10	50960209	CTC	O	CTT	N
chr10	54528266	CTC	O	CTG	O
chr10	71103597	CTC	O	CTG	O
chr10	82013134	CTC	O	TTC	O
chr10	85984323	CTC	O	TTC	O
chr10	85984723	CTC	O	CTT	N
chr10	98742605	CTC	O	CTT	N
chr10	102882707	CTG	O	TTG	O
chr10	104170841	CTG	O	TTG	O
chr10	105362287	CTG	O	CTC	O
chr10	106159126	CTG	O	CTT	N
chr10	112266771	CTG	O	TTG	O
chr10	114176693	CTG	O	CTA	N
chr10	115352005	CTG	O	CCG	O
chr10	115411598	CTG	O	CTT	N
chr10	115614740	CTG	O	TTG	O
chr10	115675025	CTG	O	CTA	N
chr10	115804206	CTG	O	CTT	N
chr10	117486763	CTG	O	CTT	N
chr10	118368606	CTG	O	CCG	O
chr10	120353721	CTG	O	TTG	O
chr10	122663585	CTG	O	CTA	N
chr10	123239112	CTG	O	TTG	O
chr10	126715154	CTG	O	CCG	O
chr10	129907544	CTG	O	GTG	O
chr10	13230950	CTG	O	TTG	O
chr10	135012162	CTG	O	CCG	O
chr10	135051543	CTG	O	CCG	O
chr10	16990552	CTG	O	TTG	O
chr10	17199778	CTG	O	CTT	N
chr10	27702725	CTG	O	CCG	O
chr10	3207705	CTG	O	GTG	O
chr10	44111806	CTG	O	CTA	N
chr10	45473317	CTG	O	CTA	N
chr10	47087474	CTG	O	TTG	O
chr10	50723684	CTG	O	TTG	O
chr10	50740600	CTG	O	CTA	N
chr10	5567366	CTG	O	CTA	N
chr10	70105560	CTG	O	TTG	O
chr10	70645107	CTG	O	TTG	O
chr10	71905569	CTG	O	CTT	N
chr10	72500763	CTG	O	CCG	O
chr10	72513635	CTG	O	ATG	O
chr10	73057755	CTG	O	CTC	O
chr10	75289359	CTG	O	CTT	N
chr10	75558867	CTG	O	CTA	N
chr10	75673101	CTG	O	CCG	O
chr10	79603423	CTG	O	CTA	N
chr10	81841692	CTG	O	CTT	N
chr10	82331231	CTG	O	CCG	O
chr10	85978939	CTG	O	CTA	N
chr10	85978991	CTG	O	TTG	O
chr10	85993910	CTG	O	TTG	O
chr10	85997105	CTG	O	ATG	O
chr10	86004865	CTG	O	TTG	O
chr10	91143633	CTG	O	CCG	O
chr10	94714427	CTG	O	GTG	O
chr10	95372734	CTG	O	CTA	N
chr10	97116219	CTG	O	CTA	N
chr10	98386558	CTG	O	TTG	O
chr10	98742021	CTG	O	TTG	O
chr10	118187528	CTT	N	TTT	N
chr10	124066731	CTT	N	CTG	O
chr10	131506283	CTT	N	TTT	N
chr10	19780463	CTT	N	ATT	N
chr10	5260682	CTT	N	GTT	N
chr10	53458998	CTT	N	CTC	O
chr10	71392692	CTT	N	CTC	O
chr10	75056863	CTT	N	CTG	O
chr10	87489288	CTT	N	CTC	O
chr10	97192324	CTT	N	CCT	N
chr10	106027059	GAA	N	AAA	N
chr10	112595719	GAA	N	CAA	N
chr10	113935379	GAA	N	GGA	N
chr10	116032519	GAA	N	GGA	N
chr10	116602805	GAA	N	GAG	O
chr10	120820807	GAA	N	AAA	N
chr10	123903133	GAA	N	AAA	N
chr10	134261558	GAA	N	GGA	N
chr10	134648279	GAA	N	AAA	N
chr10	135000159	GAA	N	GGA	N
chr10	294953	GAA	N	GAG	O
chr10	32141460	GAA	N	GAG	O
chr10	50227785	GAA	N	GAG	O
chr10	70645376	GAA	N	GAC	O
chr10	72518009	GAA	N	GGA	N
chr10	74899134	GAA	N	CAA	N
chr10	85972043	GAA	N	GAG	O
chr10	88782084	GAA	N	GAG	O
chr10	91497977	GAA	N	CAA	N
chr10	91528142	GAA	N	GAG	O
chr10	95418717	GAA	N	GCA	N
chr10	96954298	GAA	N	GGA	N
chr10	98386483	GAA	N	AAA	N
chr10	101147720	GAC	O	GAT	N
chr10	102744331	GAC	O	GTC	O
chr10	104849468	GAC	O	GAT	N
chr10	105205302	GAC	O	GCC	O
chr10	105233110	GAC	O	AAC	O
chr10	105882765	GAC	O	GGC	O
chr10	106058940	GAC	O	GAT	N
chr10	115393948	GAC	O	AAC	O
chr10	115489152	GAC	O	GAG	O
chr10	120933324	GAC	O	GAT	N
chr10	125521533	GAC	O	GAT	N
chr10	126715692	GAC	O	AAC	O
chr10	126715744	GAC	O	GAT	N
chr10	128150096	GAC	O	GAA	N
chr10	133954011	GAC	O	GAT	N
chr10	135273463	GAC	O	GAG	O
chr10	17275861	GAC	O	GAT	N
chr10	19780543	GAC	O	GAT	N
chr10	23290952	GAC	O	GAT	N
chr10	31750099	GAC	O	GAT	N
chr10	46224381	GAC	O	GAT	N
chr10	4872911	GAC	O	GAT	N
chr10	50339925	GAC	O	GAT	N
chr10	50533237	GAC	O	AAC	O
chr10	64945364	GAC	O	GAT	N
chr10	70332580	GAC	O	GGC	O
chr10	70987060	GAC	O	GGC	O
chr10	71874048	GAC	O	GAT	N
chr10	71874784	GAC	O	AAC	O
chr10	73521578	GAC	O	GAT	N
chr10	73972957	GAC	O	AAC	O
chr10	76855412	GAC	O	GAT	N
chr10	79566632	GAC	O	GAT	N
chr10	87898729	GAC	O	GAT	N
chr10	90534893	GAC	O	GAT	N
chr10	91066769	GAC	O	GAA	N
chr10	91162677	GAC	O	GAT	N
chr10	91344169	GAC	O	GAT	N
chr10	95372764	GAC	O	GAT	N
chr10	97141523	GAC	O	GAT	N
chr10	99126249	GAC	O	GAT	N
chr10	101610455	GAG	O	GAA	N
chr10	112262561	GAG	O	GAC	O
chr10	118364967	GAG	O	GAC	O
chr10	127350486	GAG	O	CAG	O
chr10	129905896	GAG	O	GTG	O
chr10	129911856	GAG	O	GAC	O
chr10	134682855	GAG	O	GAA	N
chr10	135370639	GAG	O	GAT	N
chr10	19676561	GAG	O	AAG	O
chr10	23393091	GAG	O	GGG	O
chr10	26462790	GAG	O	GAA	N
chr10	27702688	GAG	O	GAA	N
chr10	45920506	GAG	O	AAG	O
chr10	55568972	GAG	O	GCG	O
chr10	64927823	GAG	O	GAC	O
chr10	70405237	GAG	O	GAA	N
chr10	72537086	GAG	O	GAA	N
chr10	73521371	GAG	O	GAA	N
chr10	73550969	GAG	O	AAG	O
chr10	74897816	GAG	O	GAA	N
chr10	81697811	GAG	O	AAG	O
chr10	82122793	GAG	O	GAA	N
chr10	88722398	GAG	O	GTG	O
chr10	90342837	GAG	O	GAC	O
chr10	91065949	GAG	O	GCG	O
chr10	91479211	GAG	O	GAT	N
chr10	91484780	GAG	O	GAA	N
chr10	93668110	GAG	O	GTG	O
chr10	95791763	GAG	O	GAA	N
chr10	96104665	GAG	O	GCG	O
chr10	98469693	GAG	O	AAG	O
chr10	99350017	GAG	O	GAC	O
chr10	100017453	GAT	N	GCT	N
chr10	103988265	GAT	N	AAT	N
chr10	104572881	GAT	N	GAC	O
chr10	105793750	GAT	N	GGT	N
chr10	115374670	GAT	N	GAC	O
chr10	115457264	GAT	N	GAG	O
chr10	115609915	GAT	N	CAT	N
chr10	120828969	GAT	N	GAC	O
chr10	121671651	GAT	N	GAC	O
chr10	124094467	GAT	N	GAC	O
chr10	128192985	GAT	N	AAT	N
chr10	129901825	GAT	N	GGT	N
chr10	17199778	GAT	N	TAT	N
chr10	18242304	GAT	N	GAC	O
chr10	19493993	GAT	N	CAT	N
chr10	19620407	GAT	N	GCT	N
chr10	21414892	GAT	N	CAT	N
chr10	27688109	GAT	N	GGT	N
chr10	38345465	GAT	N	CAT	N
chr10	47668707	GAT	N	GAC	O
chr10	50534862	GAT	N	GAC	O
chr10	50824117	GAT	N	AAT	N
chr10	55955444	GAT	N	GCT	N
chr10	61412677	GAT	N	GAG	O
chr10	70051928	GAT	N	GAC	O
chr10	7285632	GAT	N	GAC	O
chr10	73051388	GAT	N	GAC	O
chr10	73455273	GAT	N	GAC	O
chr10	73520632	GAT	N	GAG	O
chr10	74894375	GAT	N	GGT	N
chr10	75148116	GAT	N	GAC	O
chr10	7618501	GAT	N	GAC	O
chr10	76285163	GAT	N	GAC	O
chr10	76818077	GAT	N	AAT	N
chr10	82369219	GAT	N	GAA	N
chr10	86273249	GAT	N	GAC	O
chr10	91497631	GAT	N	GAA	N
chr10	95458141	GAT	N	GAC	O
chr10	104573017	GCA	N	TCA	N
chr10	105177645	GCA	N	TCA	N
chr10	105218359	GCA	N	GCG	O
chr10	105363289	GCA	N	GCG	O
chr10	112058426	GCA	N	GCG	O
chr10	121551581	GCA	N	GCC	O
chr10	12209752	GCA	N	GCG	O
chr10	122645376	GCA	N	GCT	N
chr10	122649482	GCA	N	GCG	O
chr10	123970569	GCA	N	GTA	N
chr10	124457452	GCA	N	ACA	N
chr10	126715075	GCA	N	GCG	O
chr10	127441439	GCA	N	ACA	N
chr10	128202435	GCA	N	GCG	O
chr10	128830409	GCA	N	GCG	O
chr10	129249662	GCA	N	ACA	N
chr10	129907489	GCA	N	GTA	N
chr10	134646988	GCA	N	ACA	N
chr10	17891714	GCA	N	ACA	N
chr10	24762465	GCA	N	GCG	O
chr10	28101455	GCA	N	TCA	N
chr10	30316872	GCA	N	GCG	O
chr10	3155620	GCA	N	GCG	O
chr10	33211227	GCA	N	GCC	O
chr10	373048	GCA	N	GCG	O
chr10	37508450	GCA	N	GCC	O
chr10	43595968	GCA	N	GCG	O
chr10	43606687	GCA	N	GCG	O
chr10	47756070	GCA	N	GGA	N
chr10	50824619	GCA	N	ACA	N
chr10	54074757	GCA	N	GCG	O
chr10	64911911	GCA	N	GCG	O
chr10	70332862	GCA	N	GTA	N
chr10	72520330	GCA	N	GCG	O
chr10	74916173	GCA	N	GCT	N
chr10	85960395	GCA	N	GCG	O
chr10	91468925	GCA	N	GGA	N
chr10	98762051	GCA	N	GCC	O
chr10	99129230	GCA	N	GCG	O
chr10	99130282	GCA	N	GCC	O
chr10	99240758	GCA	N	GGA	N
chr10	99332488	GCA	N	GCC	O
chr10	99337572	GCA	N	ACA	N
chr10	100144782	GCC	O	ACC	O
chr10	100481427	GCC	O	ACC	O
chr10	102046402	GCC	O	GCG	O
chr10	102048208	GCC	O	GAC	O
chr10	102740357	GCC	O	GCT	N
chr10	104835919	GCC	O	GCT	N
chr10	105207176	GCC	O	GCT	N
chr10	105819956	GCC	O	GCT	N
chr10	106027144	GCC	O	GTC	O
chr10	115389366	GCC	O	GTC	O
chr10	116008497	GCC	O	ACC	O
chr10	119305282	GCC	O	GCA	N
chr10	12191933	GCC	O	GCT	N
chr10	1230968	GCC	O	ACC	O
chr10	123846288	GCC	O	ACC	O
chr10	129901722	GCC	O	GCT	N
chr10	21157621	GCC	O	GAC	O
chr10	25701341	GCC	O	GGC	O
chr10	27826951	GCC	O	ACC	O
chr10	3172121	GCC	O	GCT	N
chr10	45430462	GCC	O	GCT	N
chr10	47087078	GCC	O	TCC	O
chr10	49687800	GCC	O	GCT	N
chr10	50025446	GCC	O	TCC	O
chr10	5435918	GCC	O	GCT	N
chr10	5782022	GCC	O	GAC	O
chr10	5929962	GCC	O	GGC	O
chr10	61834573	GCC	O	GCT	N
chr10	64159333	GCC	O	TCC	O
chr10	70225504	GCC	O	GCA	N
chr10	70646139	GCC	O	ACC	O
chr10	70940191	GCC	O	GCT	N
chr10	71678058	GCC	O	GCG	O
chr10	72358655	GCC	O	GCT	N
chr10	72629567	GCC	O	GCT	N
chr10	73051440	GCC	O	ACC	O
chr10	73501556	GCC	O	ACC	O
chr10	76788860	GCC	O	GCT	N
chr10	79566684	GCC	O	GTC	O
chr10	79616520	GCC	O	GCG	O
chr10	8100647	GCC	O	GCT	N
chr10	85962824	GCC	O	GTC	O
chr10	88220198	GCC	O	GCT	N
chr10	88702390	GCC	O	GCT	N
chr10	98469507	GCC	O	TCC	O
chr10	99219885	GCC	O	GCT	N
chr10	99225645	GCC	O	GTC	O
chr10	99439541	GCC	O	GGC	O
chr10	100013438	GCG	O	GCA	N
chr10	101166544	GCG	O	GCA	N
chr10	102006681	GCG	O	GCA	N
chr10	1046712	GCG	O	GCA	N
chr10	108367020	GCG	O	GCA	N
chr10	115341846	GCG	O	GCA	N
chr10	115372156	GCG	O	GTG	O
chr10	11789382	GCG	O	ACG	O
chr10	11797467	GCG	O	ACG	O
chr10	118357676	GCG	O	GTG	O
chr10	118969353	GCG	O	GTG	O
chr10	121685559	GCG	O	GCA	N
chr10	123810060	GCG	O	GCA	N
chr10	127456150	GCG	O	GTG	O
chr10	128974220	GCG	O	GTG	O
chr10	129245684	GCG	O	ACG	O
chr10	133918372	GCG	O	GCA	N
chr10	134013990	GCG	O	GCA	N
chr10	134624504	GCG	O	GCA	N
chr10	13658436	GCG	O	GCA	N
chr10	15145855	GCG	O	GGG	O
chr10	22048330	GCG	O	GCA	N
chr10	24813454	GCG	O	ACG	O
chr10	3154461	GCG	O	GCA	N
chr10	3200292	GCG	O	GTG	O
chr10	47087371	GCG	O	GCA	N
chr10	49440168	GCG	O	GCA	N
chr10	5541183	GCG	O	GCA	N
chr10	58120988	GCG	O	TCG	O
chr10	71876382	GCG	O	GCA	N
chr10	73044580	GCG	O	GCA	N
chr10	90665355	GCG	O	GCA	N
chr10	93608142	GCG	O	GCA	N
chr10	95389041	GCG	O	GCA	N
chr10	97817650	GCG	O	GCT	N
chr10	98808866	GCG	O	GCC	O
chr10	102247408	GCT	N	TCT	N
chr10	106022789	GCT	N	GAT	N
chr10	115350366	GCT	N	TCT	N
chr10	115405664	GCT	N	ACT	N
chr10	115409840	GCT	N	ACT	N
chr10	115535599	GCT	N	GCC	O
chr10	123996976	GCT	N	ACT	N
chr10	124214448	GCT	N	TCT	N
chr10	127724778	GCT	N	GCC	O
chr10	135000148	GCT	N	GCC	O
chr10	135113056	GCT	N	ACT	N
chr10	1421326	GCT	N	ACT	N
chr10	14816448	GCT	N	GTT	N
chr10	16918972	GCT	N	GCC	O
chr10	24669877	GCT	N	GGT	N
chr10	27702509	GCT	N	GGT	N
chr10	29759225	GCT	N	GCC	O
chr10	29839864	GCT	N	GCG	O
chr10	44053013	GCT	N	GGT	N
chr10	44112245	GCT	N	ACT	N
chr10	47087608	GCT	N	GCC	O
chr10	52005153	GCT	N	GCC	O
chr10	5436260	GCT	N	GCC	O
chr10	5437365	GCT	N	GCC	O
chr10	61831744	GCT	N	GCC	O
chr10	81697818	GCT	N	GCC	O
chr10	82034842	GCT	N	GCC	O
chr10	82040052	GCT	N	GCC	O
chr10	90524237	GCT	N	GCC	O
chr10	90762801	GCT	N	ACT	N
chr10	96098373	GCT	N	ACT	N
chr10	99141205	GCT	N	GCC	O
chr10	115805056	GGA	N	CGA	N
chr10	124742895	GGA	N	CGA	N
chr10	134017295	GGA	N	GGG	O
chr10	15646225	GGA	N	GGG	O
chr10	17171176	GGA	N	AGA	N
chr10	21806321	GGA	N	GAA	N
chr10	24721946	GGA	N	GGC	O
chr10	33123824	GGA	N	GCA	N
chr10	38344895	GGA	N	AGA	N
chr10	38345455	GGA	N	GGG	O
chr10	50533841	GGA	N	GCA	N
chr10	5247754	GGA	N	GAA	N
chr10	54531226	GGA	N	GAA	N
chr10	696237	GGA	N	AGA	N
chr10	70700944	GGA	N	GGG	O
chr10	75000739	GGA	N	AGA	N
chr10	85992478	GGA	N	GGG	O
chr10	91007339	GGA	N	AGA	N
chr10	102824349	GGC	O	GCC	O
chr10	104140350	GGC	O	AGC	O
chr10	105816916	GGC	O	AGC	O
chr10	124089075	GGC	O	GAC	O
chr10	129906980	GGC	O	AGC	O
chr10	13330395	GGC	O	AGC	O
chr10	16982061	GGC	O	AGC	O
chr10	17087156	GGC	O	GGT	N
chr10	29581527	GGC	O	GGT	N
chr10	33209266	GGC	O	GGA	N
chr10	33623251	GGC	O	GGT	N
chr10	429977	GGC	O	GGT	N
chr10	49998824	GGC	O	GGT	N
chr10	50034833	GGC	O	AGC	O
chr10	50122181	GGC	O	GTC	O
chr10	50534599	GGC	O	AGC	O
chr10	50681033	GGC	O	GGT	N
chr10	54531235	GGC	O	GAC	O
chr10	5683827	GGC	O	GGT	N
chr10	6154308	GGC	O	GGT	N
chr10	70101417	GGC	O	GCC	O
chr10	70748784	GGC	O	AGC	O
chr10	73434888	GGC	O	GCC	O
chr10	73500599	GGC	O	GGT	N
chr10	75871735	GGC	O	GGG	O
chr10	79579222	GGC	O	GGT	N
chr10	85981889	GGC	O	GGT	N
chr10	85997250	GGC	O	GGT	N
chr10	88717154	GGC	O	AGC	O
chr10	97174537	GGC	O	GTC	O
chr10	99125949	GGC	O	AGC	O
chr10	99220707	GGC	O	GAC	O
chr10	99655648	GGC	O	GGA	N
chr10	100189568	GGG	O	TGG	O
chr10	103825747	GGG	O	GGA	N
chr10	123847355	GGG	O	GGA	N
chr10	128019025	GGG	O	CGG	O
chr10	135044009	GGG	O	AGG	O
chr10	135053604	GGG	O	AGG	O
chr10	26559571	GGG	O	GGC	O
chr10	29843833	GGG	O	GGA	N
chr10	32120678	GGG	O	GGA	N
chr10	48370595	GGG	O	GGA	N
chr10	73270982	GGG	O	AGG	O
chr10	103920344	GGT	N	GTT	N
chr10	13735947	GGT	N	GGC	O
chr10	43610119	GGT	N	AGT	N
chr10	50533617	GGT	N	GGC	O
chr10	50669416	GGT	N	GTT	N
chr10	50732280	GGT	N	GAT	N
chr10	55955610	GGT	N	AGT	N
chr10	73121945	GGT	N	GGC	O
chr10	75265136	GGT	N	GAT	N
chr10	82013119	GGT	N	AGT	N
chr10	88423492	GGT	N	GAT	N
chr10	88939962	GGT	N	GGC	O
chr10	91143529	GGT	N	GGA	N
chr10	99160152	GGT	N	GGC	O
chr10	99504630	GGT	N	GTT	N
chr10	101977883	GTA	N	ATA	N
chr10	102749069	GTA	N	ATA	N
chr10	104231054	GTA	N	GTG	O
chr10	105758670	GTA	N	GTG	O
chr10	105945842	GTA	N	ATA	N
chr10	11299735	GTA	N	GTT	N
chr10	115644040	GTA	N	ATA	N
chr10	121436362	GTA	N	GTG	O
chr10	123298158	GTA	N	GTG	O
chr10	13494594	GTA	N	GTG	O
chr10	15573050	GTA	N	GCA	N
chr10	19641035	GTA	N	GCA	N
chr10	19678497	GTA	N	ATA	N
chr10	20506418	GTA	N	ATA	N
chr10	22862282	GTA	N	GTG	O
chr10	27381349	GTA	N	GTG	O
chr10	3181126	GTA	N	ATA	N
chr10	35464825	GTA	N	GTG	O
chr10	42949664	GTA	N	GAA	N
chr10	5242164	GTA	N	GTG	O
chr10	72604263	GTA	N	TTA	N
chr10	76789077	GTA	N	ATA	N
chr10	82034854	GTA	N	GTG	O
chr10	97607266	GTA	N	ATA	N
chr10	99225846	GTA	N	ATA	N
chr10	101451259	GTC	O	GCC	O
chr10	101716484	GTC	O	GTT	N
chr10	102056745	GTC	O	ATC	O
chr10	103347891	GTC	O	GGC	O
chr10	122665459	GTC	O	GTG	O
chr10	123842523	GTC	O	ATC	O
chr10	123996934	GTC	O	ATC	O
chr10	12867598	GTC	O	GTG	O
chr10	134017388	GTC	O	GTG	O
chr10	135345675	GTC	O	ATC	O
chr10	27317840	GTC	O	ATC	O
chr10	29769647	GTC	O	GTT	N
chr10	3150898	GTC	O	GTT	N
chr10	3191823	GTC	O	ATC	O
chr10	33475282	GTC	O	ATC	O
chr10	43319197	GTC	O	ATC	O
chr10	68040240	GTC	O	GTA	N
chr10	69908157	GTC	O	GCC	O
chr10	72631626	GTC	O	GTT	N
chr10	73115942	GTC	O	ATC	O
chr10	73537614	GTC	O	ATC	O
chr10	85981842	GTC	O	GCC	O
chr10	88439193	GTC	O	ATC	O
chr10	90580012	GTC	O	GTT	N
chr10	96076495	GTC	O	GTG	O
chr10	96602622	GTC	O	GTT	N
chr10	99502897	GTC	O	ATC	O
chr10	102746503	GTG	O	GTA	N
chr10	103870346	GTG	O	GTA	N
chr10	105657363	GTG	O	GTC	O
chr10	115411614	GTG	O	GCG	O
chr10	123970530	GTG	O	GCG	O
chr10	126517989	GTG	O	GTA	N
chr10	126715629	GTG	O	ATG	O
chr10	129905429	GTG	O	ATG	O
chr10	134743160	GTG	O	ATG	O
chr10	15719621	GTG	O	CTG	O
chr10	27702169	GTG	O	GTA	N
chr10	29812422	GTG	O	TTG	O
chr10	29821089	GTG	O	GTA	N
chr10	29839787	GTG	O	GCG	O
chr10	33552695	GTG	O	GTA	N
chr10	48388228	GTG	O	ATG	O
chr10	49659559	GTG	O	ATG	O
chr10	50856652	GTG	O	ATG	O
chr10	52566611	GTG	O	ATG	O
chr10	5790420	GTG	O	GCG	O
chr10	61005244	GTG	O	CTG	O
chr10	61665886	GTG	O	GTT	N
chr10	63995983	GTG	O	GTA	N
chr10	72195439	GTG	O	GCG	O
chr10	72289701	GTG	O	GTA	N
chr10	79745735	GTG	O	GTT	N
chr10	8007559	GTG	O	CTG	O
chr10	8007560	GTG	O	GCG	O
chr10	88782100	GTG	O	CTG	O
chr10	101090428	GTT	N	GTG	O
chr10	101563815	GTT	N	ATT	N
chr10	102269206	GTT	N	GCT	N
chr10	127484721	GTT	N	GGT	N
chr10	129350856	GTT	N	CTT	N
chr10	18266989	GTT	N	ATT	N
chr10	27322303	GTT	N	CTT	N
chr10	33143396	GTT	N	ATT	N
chr10	37505141	GTT	N	ATT	N
chr10	49420066	GTT	N	GTC	O
chr10	49457202	GTT	N	GTC	O
chr10	73270906	GTT	N	GTC	O
chr10	87484382	GTT	N	ATT	N
chr10	88277457	GTT	N	ATT	N
chr10	91066460	GTT	N	GTA	N
chr10	94594565	GTT	N	ATT	N
chr10	96602623	GTT	N	ATT	N
chr10	103558701	TAC	O	TAT	N
chr10	104174895	TAC	O	TAT	N
chr10	108380213	TAC	O	TAT	N
chr10	118030415	TAC	O	AAC	O
chr10	12131081	TAC	O	GAC	O
chr10	125521590	TAC	O	TAT	N
chr10	125528048	TAC	O	TAT	N
chr10	126714966	TAC	O	CAC	O
chr10	126715519	TAC	O	TAT	N
chr10	135098672	TAC	O	TAT	N
chr10	14941654	TAC	O	TAT	N
chr10	18828371	TAC	O	TAT	N
chr10	30728250	TAC	O	TGC	O
chr10	32581546	TAC	O	TAT	N
chr10	33217110	TAC	O	TAT	N
chr10	33510663	TAC	O	TAT	N
chr10	70641860	TAC	O	CAC	O
chr10	70696713	TAC	O	TAT	N
chr10	71874683	TAC	O	TAT	N
chr10	73537978	TAC	O	TAT	N
chr10	75011761	TAC	O	CAC	O
chr10	82033594	TAC	O	TAT	N
chr10	86012713	TAC	O	TAT	N
chr10	88421041	TAC	O	TAT	N
chr10	91178000	TAC	O	TAT	N
chr10	99006083	TAC	O	TAT	N
chr10	100219374	TAT	N	TTT	N
chr10	115410234	TAT	N	TGT	N
chr10	115412793	TAT	N	TAC	O
chr10	118364931	TAT	N	TAC	O
chr10	128821486	TAT	N	TAC	O
chr10	17756596	TAT	N	TAC	O
chr10	29839798	TAT	N	TAC	O
chr10	30317826	TAT	N	TAC	O
chr10	30728101	TAT	N	TAC	O
chr10	323283	TAT	N	TAC	O
chr10	45953767	TAT	N	CAT	N
chr10	5495218	TAT	N	TAC	O
chr10	75506674	TAT	N	TAC	O
chr10	85982075	TAT	N	TAC	O
chr10	95111492	TAT	N	TTT	N
chr10	95113617	TAT	N	TAC	O
chr10	96997820	TAT	N	TAC	O
chr10	97779510	TAT	N	CAT	N
chr10	106152111	TCA	N	ACA	N
chr10	112361870	TCA	N	TCG	O
chr10	123596254	TCA	N	TCG	O
chr10	124459139	TCA	N	TCG	O
chr10	13481427	TCA	N	TCT	N
chr10	16979661	TCA	N	TCG	O
chr10	24790393	TCA	N	TCG	O
chr10	38407519	TCA	N	TCG	O
chr10	49933974	TCA	N	CCA	N
chr10	52002980	TCA	N	TCC	O
chr10	72289778	TCA	N	TTA	N
chr10	86273249	TCA	N	CCA	N
chr10	92508658	TCA	N	TCG	O
chr10	95381773	TCA	N	ACA	N
chr10	101639796	TCC	O	TCT	N
chr10	102740743	TCC	O	TCT	N
chr10	104572963	TCC	O	CCC	O
chr10	105657316	TCC	O	TGC	O
chr10	114053546	TCC	O	TCG	O
chr10	119013632	TCC	O	TCT	N
chr10	119133968	TCC	O	TCG	O
chr10	129249676	TCC	O	TCT	N
chr10	134540400	TCC	O	TCT	N
chr10	135279810	TCC	O	GCC	O
chr10	15649710	TCC	O	TTC	O
chr10	17275927	TCC	O	TCG	O
chr10	19896830	TCC	O	TCA	N
chr10	23408278	TCC	O	TCT	N
chr10	23482635	TCC	O	CCC	O
chr10	43615633	TCC	O	TCG	O
chr10	45499272	TCC	O	TCG	O
chr10	50013402	TCC	O	CCC	O
chr10	50534646	TCC	O	TCT	N
chr10	50863180	TCC	O	TCT	N
chr10	70332672	TCC	O	ACC	O
chr10	70892791	TCC	O	TCT	N
chr10	72500863	TCC	O	TCG	O
chr10	73111408	TCC	O	TTC	O
chr10	73377069	TCC	O	TCT	N
chr10	82013146	TCC	O	CCC	O
chr10	88419091	TCC	O	TCT	N
chr10	97154762	TCC	O	TCT	N
chr10	97990559	TCC	O	TCT	N
chr10	101591418	TCG	O	TCA	N
chr10	104596924	TCG	O	TCT	N
chr10	105830185	TCG	O	TCC	O
chr10	115393929	TCG	O	TTG	O
chr10	124330427	TCG	O	TTG	O
chr10	124742792	TCG	O	TCA	N
chr10	129160458	TCG	O	TCA	N
chr10	129347785	TCG	O	TTG	O
chr10	129900858	TCG	O	TCA	N
chr10	16794623	TCG	O	TCA	N
chr10	17113563	TCG	O	TCA	N
chr10	29770551	TCG	O	CCG	O
chr10	34620220	TCG	O	TCA	N
chr10	35302705	TCG	O	TCA	N
chr10	47087830	TCG	O	TCA	N
chr10	49983793	TCG	O	TCA	N
chr10	60588553	TCG	O	CCG	O
chr10	61011325	TCG	O	TCA	N
chr10	64974537	TCG	O	ACG	O
chr10	70549579	TCG	O	TCA	N
chr10	79601822	TCG	O	TCA	N
chr10	82363410	TCG	O	TTG	O
chr10	93390149	TCG	O	TCA	N
chr10	98380277	TCG	O	TCA	N
chr10	102265847	TCT	N	GCT	N
chr10	102684380	TCT	N	TAT	N
chr10	103340144	TCT	N	TCC	O
chr10	103920475	TCT	N	CCT	N
chr10	105832999	TCT	N	TCC	O
chr10	118969346	TCT	N	CCT	N
chr10	124096035	TCT	N	TCC	O
chr10	124096041	TCT	N	TCC	O
chr10	23295903	TCT	N	CCT	N
chr10	27687994	TCT	N	TCC	O
chr10	29840164	TCT	N	TCC	O
chr10	44873213	TCT	N	TAT	N
chr10	45799592	TCT	N	TCC	O
chr10	49983819	TCT	N	TTT	N
chr10	5247784	TCT	N	TGT	N
chr10	56423968	TCT	N	GCT	N
chr10	69926097	TCT	N	TCC	O
chr10	73466709	TCT	N	TCC	O
chr10	81697868	TCT	N	ACT	N
chr10	82012599	TCT	N	TCC	O
chr10	91099630	TCT	N	TCC	O
chr10	95441272	TCT	N	TTT	N
chr10	95892129	TCT	N	ACT	N
chr10	97386497	TCT	N	TAT	N
chr10	101611294	TGC	O	TAC	O
chr10	103368654	TGC	O	CGC	O
chr10	133608210	TGC	O	CGC	O
chr10	134659626	TGC	O	CGC	O
chr10	134682802	TGC	O	TAC	O
chr10	27692279	TGC	O	GGC	O
chr10	50184949	TGC	O	TGT	N
chr10	51465469	TGC	O	TGT	N
chr10	72513682	TGC	O	TGT	N
chr10	75095253	TGC	O	TGT	N
chr10	82012967	TGC	O	TTC	O
chr10	91352966	TGC	O	TGT	N
chr10	96954360	TGC	O	AGC	O
chr10	123845322	TGG	O	CGG	O
chr10	129913960	TGG	O	AGG	O
chr10	135089035	TGG	O	CGG	O
chr10	75037999	TGG	O	TTG	O
chr10	91222287	TGG	O	GGG	O
chr10	101639877	TGT	N	TGG	O
chr10	102016044	TGT	N	TAT	N
chr10	102222957	TGT	N	TCT	N
chr10	105762591	TGT	N	TAT	N
chr10	121429633	TGT	N	CGT	N
chr10	33214802	TGT	N	TGC	O
chr10	38120945	TGT	N	TGC	O
chr10	44052903	TGT	N	GGT	N
chr10	5496260	TGT	N	TGC	O
chr10	5781628	TGT	N	GGT	N
chr10	5979117	TGT	N	TGC	O
chr10	7621771	TGT	N	TGC	O
chr10	76854564	TGT	N	TAT	N
chr10	91498127	TGT	N	CGT	N
chr10	95276718	TGT	N	CGT	N
chr10	96827150	TGT	N	TAT	N
chr10	60577393	TTA	N	CTA	N
chr10	70405901	TTA	N	CTA	N
chr10	90575223	TTA	N	TCA	N
chr10	105362104	TTC	O	TTT	N
chr10	116335246	TTC	O	TTT	N
chr10	118228763	TTC	O	CTC	O
chr10	118236610	TTC	O	TAC	O
chr10	12111090	TTC	O	CTC	O
chr10	12160868	TTC	O	TTT	N
chr10	135082346	TTC	O	CTC	O
chr10	26505771	TTC	O	TTT	N
chr10	3150973	TTC	O	TTT	N
chr10	3155698	TTC	O	TTT	N
chr10	3207632	TTC	O	TCC	O
chr10	50315893	TTC	O	TCC	O
chr10	5043821	TTC	O	TAC	O
chr10	50532683	TTC	O	TCC	O
chr10	50533463	TTC	O	TAC	O
chr10	50901938	TTC	O	TTT	N
chr10	69926334	TTC	O	TTG	O
chr10	71010375	TTC	O	TTT	N
chr10	7605101	TTC	O	TCC	O
chr10	78944590	TTC	O	TTT	N
chr10	99155984	TTC	O	TTT	N
chr10	102269085	TTG	O	TTT	N
chr10	103368654	TTG	O	TCG	O
chr10	134626293	TTG	O	TTT	N
chr10	27702744	TTG	O	CTG	O
chr10	29783885	TTG	O	CTG	O
chr10	44868465	TTG	O	TTA	N
chr10	48388783	TTG	O	CTG	O
chr10	69666598	TTG	O	CTG	O
chr10	73406504	TTG	O	CTG	O
chr10	77807027	TTG	O	CTG	O
chr10	100147060	TTT	N	TTC	O
chr10	101473218	TTT	N	CTT	N
chr10	105963553	TTT	N	TTC	O
chr10	108389111	TTT	N	TTC	O
chr10	12148286	TTT	N	TTC	O
chr10	121579040	TTT	N	TTC	O
chr10	135351362	TTT	N	TTC	O
chr10	16961995	TTT	N	TGT	N
chr10	17156151	TTT	N	TCT	N
chr10	17210881	TTT	N	TTC	O
chr10	18280113	TTT	N	CTT	N
chr10	27303605	TTT	N	TTA	N
chr10	32128611	TTT	N	TCT	N
chr10	51568378	TTT	N	GTT	N
chr10	63520698	TTT	N	TTC	O
chr10	70231701	TTT	N	TCT	N
chr10	71332204	TTT	N	TCT	N
chr10	90433345	TTT	N	ATT	N
chr10	95552653	TTT	N	TTC	O
chr11	102195501	AAA	N	AAG	O
chr11	102196019	AAA	N	AGA	N
chr11	102593248	AAA	N	GAA	N
chr11	102713620	AAA	N	GAA	N
chr11	103029516	AAA	N	AGA	N
chr11	111853193	AAA	N	AAG	O
chr11	117864047	AAA	N	GAA	N
chr11	118110977	AAA	N	AAG	O
chr11	122738261	AAA	N	AGA	N
chr11	124539273	AAA	N	AGA	N
chr11	125891295	AAA	N	AGA	N
chr11	17809724	AAA	N	GAA	N
chr11	19955500	AAA	N	AAG	O
chr11	33881016	AAA	N	AAG	O
chr11	35226155	AAA	N	AGA	N
chr11	4976077	AAA	N	AAC	O
chr11	55322211	AAA	N	AAG	O
chr11	55861200	AAA	N	AAT	N
chr11	56230069	AAA	N	AGA	N
chr11	5625847	AAA	N	AAG	O
chr11	60059810	AAA	N	GAA	N
chr11	6007613	AAA	N	ACA	N
chr11	68840160	AAA	N	AGA	N
chr11	7060092	AAA	N	AGA	N
chr11	76917220	AAA	N	AAG	O
chr11	76979550	AAA	N	AGA	N
chr11	104912221	AAC	O	ATC	O
chr11	1087972	AAC	O	AAT	N
chr11	118373861	AAC	O	AAT	N
chr11	118770054	AAC	O	AAT	N
chr11	118922200	AAC	O	AAT	N
chr11	118925341	AAC	O	AAT	N
chr11	121456962	AAC	O	AAT	N
chr11	121460095	AAC	O	AAT	N
chr11	121460846	AAC	O	AAT	N
chr11	124056581	AAC	O	AGC	O
chr11	124056582	AAC	O	AAT	N
chr11	125851181	AAC	O	AAT	N
chr11	130066335	AAC	O	AAT	N
chr11	130289117	AAC	O	AGC	O
chr11	19077765	AAC	O	AGC	O
chr11	237087	AAC	O	AGC	O
chr11	2439767	AAC	O	AGC	O
chr11	26692742	AAC	O	AAT	N
chr11	28134974	AAC	O	AAA	N
chr11	46406857	AAC	O	AAT	N
chr11	48328644	AAC	O	AAT	N
chr11	5443700	AAC	O	AAT	N
chr11	56510672	AAC	O	GAC	O
chr11	5776623	AAC	O	ATC	O
chr11	58391538	AAC	O	AGC	O
chr11	5841856	AAC	O	AAT	N
chr11	5863113	AAC	O	AAT	N
chr11	59603364	AAC	O	AAT	N
chr11	59861532	AAC	O	AAA	N
chr11	59940599	AAC	O	ATC	O
chr11	61018642	AAC	O	AAT	N
chr11	62156608	AAC	O	AAT	N
chr11	6432200	AAC	O	AAT	N
chr11	65793797	AAC	O	AAT	N
chr11	66083782	AAC	O	AAT	N
chr11	6622714	AAC	O	AAT	N
chr11	66458980	AAC	O	AAT	N
chr11	66807561	AAC	O	CAC	O
chr11	68177510	AAC	O	AAT	N
chr11	72415329	AAC	O	AAT	N
chr11	7687715	AAC	O	GAC	O
chr11	8174966	AAC	O	AAT	N
chr11	8646670	AAC	O	CAC	O
chr11	93797619	AAC	O	GAC	O
chr11	95569448	AAC	O	AGC	O
chr11	9754221	AAC	O	AAT	N
chr11	102495998	AAG	O	ACG	O
chr11	111753191	AAG	O	CAG	O
chr11	117982464	AAG	O	GAG	O
chr11	118534082	AAG	O	AAA	N
chr11	119025279	AAG	O	AAA	N
chr11	121489563	AAG	O	AAA	N
chr11	123848121	AAG	O	AGG	O
chr11	123887164	AAG	O	CAG	O
chr11	19167850	AAG	O	AGG	O
chr11	20648364	AAG	O	AAC	O
chr11	32624405	AAG	O	AAA	N
chr11	33079580	AAG	O	AGG	O
chr11	33631423	AAG	O	AAA	N
chr11	36597313	AAG	O	AGG	O
chr11	45203848	AAG	O	AAA	N
chr11	48387275	AAG	O	AGG	O
chr11	5010905	AAG	O	GAG	O
chr11	5372751	AAG	O	ACG	O
chr11	55111584	AAG	O	ATG	O
chr11	58169996	AAG	O	AGG	O
chr11	62293822	AAG	O	AAA	N
chr11	62871674	AAG	O	AAA	N
chr11	63713317	AAG	O	AAA	N
chr11	64820695	AAG	O	ACG	O
chr11	6567857	AAG	O	AAC	O
chr11	67402362	AAG	O	ACG	O
chr11	6891758	AAG	O	ACG	O
chr11	74559426	AAG	O	GAG	O
chr11	76922946	AAG	O	AAA	N
chr11	7981521	AAG	O	AAA	N
chr11	86161388	AAG	O	AAC	O
chr11	8751889	AAG	O	AAC	O
chr11	95657111	AAG	O	ACG	O
chr11	101347093	AAT	N	AAC	O
chr11	103052558	AAT	N	AAC	O
chr11	108383560	AAT	N	TAT	N
chr11	125851055	AAT	N	AAC	O
chr11	130339312	AAT	N	AAC	O
chr11	130776524	AAT	N	AGT	N
chr11	18159254	AAT	N	GAT	N
chr11	18194878	AAT	N	AAG	O
chr11	18195537	AAT	N	AGT	N
chr11	19077904	AAT	N	CAT	N
chr11	20089944	AAT	N	AAC	O
chr11	22399189	AAT	N	AGT	N
chr11	244108	AAT	N	GAT	N
chr11	26705310	AAT	N	AAC	O
chr11	32956244	AAT	N	AGT	N
chr11	33572769	AAT	N	GAT	N
chr11	47303275	AAT	N	AAC	O
chr11	4790308	AAT	N	AAC	O
chr11	4825010	AAT	N	TAT	N
chr11	48347140	AAT	N	AAC	O
chr11	4976554	AAT	N	AAC	O
chr11	5080844	AAT	N	AGT	N
chr11	51412379	AAT	N	AGT	N
chr11	5372856	AAT	N	AGT	N
chr11	5602679	AAT	N	AAC	O
chr11	5664684	AAT	N	AAG	O
chr11	58170374	AAT	N	AGT	N
chr11	58478084	AAT	N	AGT	N
chr11	60050125	AAT	N	GAT	N
chr11	60182970	AAT	N	TAT	N
chr11	6173364	AAT	N	ATT	N
chr11	61906374	AAT	N	AAC	O
chr11	6549995	AAT	N	AGT	N
chr11	6806393	AAT	N	AGT	N
chr11	7059960	AAT	N	ACT	N
chr11	71152461	AAT	N	AAC	O
chr11	77825320	AAT	N	AGT	N
chr11	7817538	AAT	N	GAT	N
chr11	78279790	AAT	N	ACT	N
chr11	92533057	AAT	N	AGT	N
chr11	110035301	ACA	N	ACG	O
chr11	111795085	ACA	N	AGA	N
chr11	113670052	ACA	N	ACT	N
chr11	121447593	ACA	N	ACC	O
chr11	12281353	ACA	N	ACG	O
chr11	123676231	ACA	N	AAA	N
chr11	125484044	ACA	N	ACG	O
chr11	129754668	ACA	N	ACG	O
chr11	129794950	ACA	N	GCA	N
chr11	130275749	ACA	N	GCA	N
chr11	17118687	ACA	N	GCA	N
chr11	2432964	ACA	N	ACG	O
chr11	32657266	ACA	N	ACG	O
chr11	33667333	ACA	N	ACG	O
chr11	34502345	ACA	N	ACG	O
chr11	34909926	ACA	N	ACC	O
chr11	35302470	ACA	N	ACG	O
chr11	4615390	ACA	N	ATA	N
chr11	47269159	ACA	N	ACG	O
chr11	48285424	ACA	N	ACG	O
chr11	5067984	ACA	N	GCA	N
chr11	5344772	ACA	N	ACG	O
chr11	5424552	ACA	N	ACG	O
chr11	55371021	ACA	N	CCA	N
chr11	55904751	ACA	N	ACG	O
chr11	61672235	ACA	N	ACG	O
chr11	6173346	ACA	N	AAA	N
chr11	6221249	ACA	N	GCA	N
chr11	64572018	ACA	N	GCA	N
chr11	64601933	ACA	N	ACG	O
chr11	66272142	ACA	N	ACG	O
chr11	73106294	ACA	N	ACC	O
chr11	74203308	ACA	N	TCA	N
chr11	76372418	ACA	N	ACG	O
chr11	7847047	ACA	N	AAA	N
chr11	85584303	ACA	N	GCA	N
chr11	88338113	ACA	N	ACG	O
chr11	101833644	ACC	O	ACT	N
chr11	103047007	ACC	O	ACA	N
chr11	103908084	ACC	O	ACT	N
chr11	104877927	ACC	O	GCC	O
chr11	104905047	ACC	O	ACT	N
chr11	10786175	ACC	O	ACT	N
chr11	117266312	ACC	O	AGC	O
chr11	117869591	ACC	O	ACT	N
chr11	123513161	ACC	O	ACT	N
chr11	123624658	ACC	O	AAC	O
chr11	123909695	ACC	O	AGC	O
chr11	1272226	ACC	O	CCC	O
chr11	1272754	ACC	O	GCC	O
chr11	130777886	ACC	O	ACT	N
chr11	130785205	ACC	O	ACT	N
chr11	134244123	ACC	O	ACG	O
chr11	17580175	ACC	O	TCC	O
chr11	17615249	ACC	O	ACA	N
chr11	1910707	ACC	O	GCC	O
chr11	19247409	ACC	O	ACT	N
chr11	2323029	ACC	O	GCC	O
chr11	26586801	ACC	O	ATC	O
chr11	28110151	ACC	O	GCC	O
chr11	2992747	ACC	O	ACT	N
chr11	31086115	ACC	O	AAC	O
chr11	34969112	ACC	O	GCC	O
chr11	4712353	ACC	O	GCC	O
chr11	47369443	ACC	O	ACT	N
chr11	47857253	ACC	O	GCC	O
chr11	4791111	ACC	O	GCC	O
chr11	48239071	ACC	O	AAC	O
chr11	5020799	ACC	O	ATC	O
chr11	5373104	ACC	O	GCC	O
chr11	5373129	ACC	O	ATC	O
chr11	5529920	ACC	O	AGC	O
chr11	55339829	ACC	O	GCC	O
chr11	5776287	ACC	O	ATC	O
chr11	5809811	ACC	O	AAC	O
chr11	59210761	ACC	O	ACG	O
chr11	59837097	ACC	O	ACT	N
chr11	60102396	ACC	O	GCC	O
chr11	60198328	ACC	O	ACT	N
chr11	60637164	ACC	O	ATC	O
chr11	61058395	ACC	O	ACG	O
chr11	61249383	ACC	O	ACA	N
chr11	61253841	ACC	O	AAC	O
chr11	64950638	ACC	O	GCC	O
chr11	65733393	ACC	O	ACT	N
chr11	66392880	ACC	O	ACT	N
chr11	70200526	ACC	O	ACG	O
chr11	70253475	ACC	O	ACT	N
chr11	71155129	ACC	O	ACT	N
chr11	72301503	ACC	O	ATC	O
chr11	75279846	ACC	O	ACT	N
chr11	85692193	ACC	O	ACT	N
chr11	93402096	ACC	O	ACA	N
chr11	93523838	ACC	O	ACT	N
chr11	95528714	ACC	O	ACT	N
chr11	95580926	ACC	O	ACT	N
chr11	102576375	ACG	O	ATG	O
chr11	103152919	ACG	O	ACA	N
chr11	117062989	ACG	O	ATG	O
chr11	117097952	ACG	O	ACA	N
chr11	118765267	ACG	O	ACC	O
chr11	119206375	ACG	O	ACA	N
chr11	121016818	ACG	O	ACA	N
chr11	124506967	ACG	O	ACA	N
chr11	126278075	ACG	O	ATG	O
chr11	129785615	ACG	O	ACA	N
chr11	13443250	ACG	O	ACA	N
chr11	17591922	ACG	O	ATG	O
chr11	17632651	ACG	O	ATG	O
chr11	1857270	ACG	O	ATG	O
chr11	1858262	ACG	O	ATG	O
chr11	18727448	ACG	O	GCG	O
chr11	19251289	ACG	O	ACC	O
chr11	20112492	ACG	O	ACA	N
chr11	20486026	ACG	O	ACA	N
chr11	20629164	ACG	O	ACA	N
chr11	26734209	ACG	O	ACA	N
chr11	33581306	ACG	O	ACA	N
chr11	3659993	ACG	O	AAG	O
chr11	43946967	ACG	O	GCG	O
chr11	44254001	ACG	O	ACA	N
chr11	4608542	ACG	O	ATG	O
chr11	46745003	ACG	O	ATG	O
chr11	46918529	ACG	O	ACA	N
chr11	5530705	ACG	O	ACA	N
chr11	5566112	ACG	O	ACA	N
chr11	56000288	ACG	O	ATG	O
chr11	5653960	ACG	O	ACA	N
chr11	57114144	ACG	O	ACA	N
chr11	57137371	ACG	O	ACA	N
chr11	5719719	ACG	O	GCG	O
chr11	61106892	ACG	O	ACC	O
chr11	61674118	ACG	O	ACA	N
chr11	6239344	ACG	O	ATG	O
chr11	64889843	ACG	O	GCG	O
chr11	65632262	ACG	O	ACT	N
chr11	6632450	ACG	O	ACA	N
chr11	6648424	ACG	O	ATG	O
chr11	68703959	ACG	O	GCG	O
chr11	68705674	ACG	O	AAG	O
chr11	70185325	ACG	O	ATG	O
chr11	74559446	ACG	O	AGG	O
chr11	85436352	ACG	O	ATG	O
chr11	8938934	ACG	O	ATG	O
chr11	89868755	ACG	O	ACA	N
chr11	9069046	ACG	O	ATG	O
chr11	9549142	ACG	O	ACA	N
chr11	102477377	ACT	N	AAT	N
chr11	102595492	ACT	N	ATT	N
chr11	103027234	ACT	N	GCT	N
chr11	103124135	ACT	N	ACG	O
chr11	116691675	ACT	N	TCT	N
chr11	117310022	ACT	N	ACC	O
chr11	118375568	ACT	N	ACA	N
chr11	123909441	ACT	N	GCT	N
chr11	129722553	ACT	N	ATT	N
chr11	129754644	ACT	N	ACC	O
chr11	16133413	ACT	N	ACC	O
chr11	34176262	ACT	N	GCT	N
chr11	45793154	ACT	N	CCT	N
chr11	48145247	ACT	N	ACC	O
chr11	5372863	ACT	N	ACA	N
chr11	5423868	ACT	N	ACA	N
chr11	5424504	ACT	N	ACC	O
chr11	5443867	ACT	N	ATT	N
chr11	5475118	ACT	N	GCT	N
chr11	56000471	ACT	N	ATT	N
chr11	5602275	ACT	N	GCT	N
chr11	5663688	ACT	N	TCT	N
chr11	59940599	ACT	N	TCT	N
chr11	60152563	ACT	N	ACA	N
chr11	61730234	ACT	N	ACC	O
chr11	62766431	ACT	N	ACA	N
chr11	62911079	ACT	N	AGT	N
chr11	64882789	ACT	N	ATT	N
chr11	66995603	ACT	N	ACC	O
chr11	6867015	ACT	N	ACC	O
chr11	6942952	ACT	N	ACC	O
chr11	71155153	ACT	N	ACC	O
chr11	76257215	ACT	N	ACC	O
chr11	771034	ACT	N	ACC	O
chr11	88027393	ACT	N	ACG	O
chr11	9051475	ACT	N	AGT	N
chr11	102650424	AGA	N	AAA	N
chr11	112040027	AGA	N	AGG	O
chr11	120989335	AGA	N	GGA	N
chr11	123778031	AGA	N	AAA	N
chr11	123886984	AGA	N	GGA	N
chr11	14810762	AGA	N	AGG	O
chr11	26692733	AGA	N	AGG	O
chr11	27390220	AGA	N	GGA	N
chr11	33640104	AGA	N	CGA	N
chr11	40137543	AGA	N	AGG	O
chr11	55703861	AGA	N	GGA	N
chr11	55890732	AGA	N	AAA	N
chr11	57582908	AGA	N	AAA	N
chr11	5906192	AGA	N	CGA	N
chr11	619789	AGA	N	AGC	O
chr11	62592961	AGA	N	AGG	O
chr11	62951221	AGA	N	ACA	N
chr11	70007311	AGA	N	AGG	O
chr11	95564259	AGA	N	GGA	N
chr11	9749645	AGA	N	CGA	N
chr11	10327547	AGC	O	AGG	O
chr11	108384207	AGC	O	AAC	O
chr11	1101078	AGC	O	GGC	O
chr11	113215124	AGC	O	AGT	N
chr11	117096652	AGC	O	AGT	N
chr11	117222592	AGC	O	AAC	O
chr11	117864063	AGC	O	GGC	O
chr11	121038810	AGC	O	AGT	N
chr11	12315915	AGC	O	GGC	O
chr11	124006972	AGC	O	ATC	O
chr11	124756406	AGC	O	AGT	N
chr11	126162468	AGC	O	AAC	O
chr11	134038949	AGC	O	AGA	N
chr11	14990543	AGC	O	AGA	N
chr11	27406844	AGC	O	AGT	N
chr11	35492351	AGC	O	AGT	N
chr11	4567335	AGC	O	AGG	O
chr11	46893108	AGC	O	GGC	O
chr11	47188411	AGC	O	AAC	O
chr11	47282024	AGC	O	AGT	N
chr11	47346145	AGC	O	AAC	O
chr11	47370041	AGC	O	GGC	O
chr11	5373562	AGC	O	AGA	N
chr11	5475597	AGC	O	AGT	N
chr11	55606818	AGC	O	AGT	N
chr11	56043604	AGC	O	GGC	O
chr11	57146202	AGC	O	AGT	N
chr11	57982896	AGC	O	ATC	O
chr11	59611362	AGC	O	AGT	N
chr11	59623433	AGC	O	AGT	N
chr11	62984868	AGC	O	GGC	O
chr11	65064706	AGC	O	AAC	O
chr11	65649774	AGC	O	GGC	O
chr11	71714981	AGC	O	AGT	N
chr11	73020058	AGC	O	AGT	N
chr11	7335424	AGC	O	AGG	O
chr11	830670	AGC	O	ATC	O
chr11	108464209	AGG	O	GGG	O
chr11	117869670	AGG	O	GGG	O
chr11	11986061	AGG	O	GGG	O
chr11	120187971	AGG	O	AAG	O
chr11	123777536	AGG	O	AAG	O
chr11	124006993	AGG	O	AAG	O
chr11	124056566	AGG	O	AAG	O
chr11	126228403	AGG	O	AGC	O
chr11	126391297	AGG	O	CGG	O
chr11	132177633	AGG	O	CGG	O
chr11	17419279	AGG	O	AGA	N
chr11	18600322	AGG	O	CGG	O
chr11	19854088	AGG	O	AAG	O
chr11	30974115	AGG	O	AGT	N
chr11	44331509	AGG	O	ACG	O
chr11	4790948	AGG	O	ATG	O
chr11	48285842	AGG	O	GGG	O
chr11	48511037	AGG	O	AGA	N
chr11	5424532	AGG	O	CGG	O
chr11	5719750	AGG	O	ACG	O
chr11	5906073	AGG	O	ATG	O
chr11	61058867	AGG	O	GGG	O
chr11	61165741	AGG	O	ACG	O
chr11	6898758	AGG	O	CGG	O
chr11	72040830	AGG	O	ACG	O
chr11	73600167	AGG	O	AGA	N
chr11	74419357	AGG	O	AAG	O
chr11	82643760	AGG	O	AGT	N
chr11	8933064	AGG	O	AAG	O
chr11	104879700	AGT	N	AGC	O
chr11	111941154	AGT	N	AGC	O
chr11	123306172	AGT	N	AGC	O
chr11	123814489	AGT	N	AGC	O
chr11	128781339	AGT	N	AGC	O
chr11	18737002	AGT	N	ATT	N
chr11	20404613	AGT	N	AGG	O
chr11	33360966	AGT	N	AAT	N
chr11	45672261	AGT	N	AGC	O
chr11	4673788	AGT	N	AAT	N
chr11	5344592	AGT	N	AGG	O
chr11	55761221	AGT	N	AAT	N
chr11	56185327	AGT	N	GGT	N
chr11	56310222	AGT	N	AAT	N
chr11	57982229	AGT	N	GGT	N
chr11	58378424	AGT	N	GGT	N
chr11	59224885	AGT	N	ACT	N
chr11	61551356	AGT	N	AGC	O
chr11	67165015	AGT	N	AGC	O
chr11	67353970	AGT	N	AGC	O
chr11	67433869	AGT	N	AAT	N
chr11	73768553	AGT	N	AAT	N
chr11	74049569	AGT	N	AGC	O
chr11	76507403	AGT	N	AAT	N
chr11	85627108	AGT	N	AGC	O
chr11	86118689	AGT	N	AGC	O
chr11	89774252	AGT	N	AAT	N
chr11	92590448	AGT	N	GGT	N
chr11	102482504	ATA	N	CTA	N
chr11	113264470	ATA	N	ATC	O
chr11	118068752	ATA	N	ATG	O
chr11	118355642	ATA	N	ATC	O
chr11	122929407	ATA	N	ATC	O
chr11	123814478	ATA	N	ACA	N
chr11	35229673	ATA	N	ACA	N
chr11	43413028	ATA	N	CTA	N
chr11	5013466	ATA	N	ATG	O
chr11	5364450	ATA	N	ACA	N
chr11	55681375	ATA	N	ATC	O
chr11	55861153	ATA	N	GTA	N
chr11	56143424	ATA	N	GTA	N
chr11	62847453	ATA	N	GTA	N
chr11	6891704	ATA	N	ACA	N
chr11	6913243	ATA	N	ATG	O
chr11	6913243	ATA	N	TTG	O
chr11	6913244	ATA	N	ACA	N
chr11	69587583	ATA	N	GTA	N
chr11	7022360	ATA	N	AGA	N
chr11	77920930	ATA	N	GTA	N
chr11	88027209	ATA	N	GTA	N
chr11	88045583	ATA	N	ACA	N
chr11	89902154	ATA	N	GTA	N
chr11	92086662	ATA	N	GTA	N
chr11	92534442	ATA	N	GTA	N
chr11	102643718	ATC	O	ATA	N
chr11	10673739	ATC	O	GTC	O
chr11	111749349	ATC	O	AAC	O
chr11	112088499	ATC	O	CTC	O
chr11	117864846	ATC	O	GTC	O
chr11	118081345	ATC	O	AAC	O
chr11	118967758	ATC	O	GTC	O
chr11	119005088	ATC	O	ATT	N
chr11	119216555	ATC	O	GTC	O
chr11	120998942	ATC	O	ATT	N
chr11	123777412	ATC	O	GTC	O
chr11	123813795	ATC	O	GTC	O
chr11	125830970	ATC	O	AAC	O
chr11	18503306	ATC	O	ATT	N
chr11	18728650	ATC	O	GTC	O
chr11	18956226	ATC	O	GTC	O
chr11	28057957	ATC	O	GTC	O
chr11	428489	ATC	O	GTC	O
chr11	44640268	ATC	O	GTC	O
chr11	45832509	ATC	O	GTC	O
chr11	4661285	ATC	O	GTC	O
chr11	4712079	ATC	O	ACC	O
chr11	4825225	ATC	O	ACC	O
chr11	5411239	ATC	O	ACC	O
chr11	5510688	ATC	O	ACC	O
chr11	55433040	ATC	O	ACC	O
chr11	55703247	ATC	O	ATT	N
chr11	55999897	ATC	O	ATT	N
chr11	56143966	ATC	O	ATT	N
[truncated: 33,270 more rows]
